# Supplementary material for: A conformational switch in clathrin light chain regulates lattice structure and endocytosis at the plasma membrane of mammalian cells
Source: Nat Commun. 2023 Feb 9;14:732. doi: 10.1038/s41467-023-36304-7 (PMC9911608; doi:10.1038/s41467-023-36304-7)
Supplement: Supplementary file 4 — Supplementary Data 1 [file 41467_2023_36304_MOESM4_ESM.xlsx]

## Sheet: Sheet1
Supplementary Table 1 Plasmid list used in this study
Plasmid name	N-terminal protein	C-terminal protein	Figure	Addgene
EGFP-CLC (EGFP-CLCa)	mEGFP	Mus musculus clathrin light chain a	1, S3
EGFP-ShadowY-CLC	mEGFP-ShadowY	Mus musculus clathrin light chain a	1, S3	193552
EGFP-mCherry	mEGFP	mCherry	S2a	193553
EGFP-Scarlet-I	mEGFP	mScarlet-I	S2a	193554
EGFP-ShadowY	mEGFP	ShadowY	S2a	193555
mNeonGreen-Scarlet-I	mNeonGreen	mScarlet-I	S2a	193556
mTurquoise2-ShadowY	mTurquoise2	ShadowY	S2a	193557
mTurquoise2-Scarlet-I	mTurquoise2	mScarlet-I	S2a	193558
EGFP-CLC	mEGFP	Homo sapiens clathrin light chain b	2d, 3b,c,e, S5a,b,g,h, S6, S7, S10, S11, S12, S13b, S19	193559
ShadowY-CLC	ShadowY	Homo sapiens clathrin light chain b	S5g,h	193560
CLC-ShadowY	Homo sapiens clathrin light chain b	ShadowY	2d-f, S5b,d,f, S7, S10a-c, S11, S12	193561
EGFP-CLCDN	mEGFP	Homo sapiens clathrin light chain b (deletion of 1-89 residues)	2e, 3b,c, S5c,d, S7, S12, S19	193562
EGFP-QQN	mEGFP	Homo sapiens clathrin light chain b (residues 20–22 were substituted from EED to QQN)	2f, S5e,f, S7, S11, S12, S19	193563
EGFP-nCLC	mEGFP	Homo sapiens clathrin light chain b (neuronal splicing variant)	S9, S19	193564
nCLC-ShadowY	Homo sapiens clathrin light chain b (neuronal splicing variant)	ShadowY	S9	193565
CLC-EGFP	Homo sapiens clathrin light chain b	mEGFP	3b,c,e, S6, S7, S13a	193566
FKBP-EGFP-CLC	FKBP-mEGFP	Homo sapiens clathrin light chain b	4, 5, S9, S15, S16, S17	193567
PH-miRFP-FRB	PH domain from Rattus norvegicus PLCd1	miRFP703-FRB(T2098L)	4, S15a	193568
PH-miRFP-FRBx2	PH domain from Rattus norvegicus PLCd1	miRFP703-FRB(T2098L)-FRB(T2098L)	4, 5, S15a, S16	193569
PH-mCherry-FRBx2	PH domain from Rattus norvegicus PLCd1	mCherry-FRB(T2098L)-FRB(T2098L)	5f,g, S15b,c, S17	193570
mCherry-FRB2	mCherry	FRB(T2098L)-FRB(T2098L)	5g, S15b,c, S17	193571
CLC-FKBP-EGFP	Homo sapiens clathrin light chain b	FKBP-mEGFP	5g, S15b,c, S17	193572
CLC-EGFP206(5)	Homo sapiens clathrin light chain b (residues 1-206)	mEGFP	S6	193573
CLC-EGFP206(6)	Homo sapiens clathrin light chain b (residues 1-206)	mEGFP	S6	193574
CLC-EGFP206(7)	Homo sapiens clathrin light chain b (residues 1-206)	mEGFP	S6	193575
CLC-EGFP206(flex5)	Homo sapiens clathrin light chain b (residues 1-206)	mEGFP	S6	193576
CLC-EGFP206(flex6)	Homo sapiens clathrin light chain b (residues 1-206)	mEGFP	S6	193577
CLC-EGFP206(flex7)	Homo sapiens clathrin light chain b (residues 1-206)	mEGFP	S6	193578
SNAP-CLC-EGFP	SNAP tag	CLC-EGFP	S14	193579
EGFP-CLC-SNAP	EGFP-CLC	SNAP tag	S14	193580
