# Supplementary material for: A conformational switch in clathrin light chain regulates lattice structure and endocytosis at the plasma membrane of mammalian cells
Source: Nat Commun. 2023 Feb 9;14:732. doi: 10.1038/s41467-023-36304-7 (PMC9911608; doi:10.1038/s41467-023-36304-7)
Supplement: Supplementary file 6 — Source Data [file 41467_2023_36304_MOESM6_ESM.xlsx]

## Sheet: Fig1
Fig 1C	Time (ns)	Nomalized Counts			Fig 1D	Mean fluorescence lifetime from single CCSs (ns)
		EGFP-CLC	EGFP-ShadowY-CLC			EGFP-CLC	EGFP-ShadowY-CLC
	0	0.01772	0			2.28675	1.53626
	0.097	0.01772	0.00159			2.20073	1.60219
	0.194	0.00357	0.00638			2.22241	1.509
	0.291	0.01057	0.00319			2.21978	1.64882
	0.388	0.01415	0.00319			2.29622	1.59587
	0.485	0.00715	0.00319			2.25085	1.64195
	0.582	0.01057	0.00159			2.27421	1.63827
	0.679	0.01057	0.00478			2.25299	1.46982
	0.776	0.0426	0.01276			2.25619	1.62443
	0.873	0.15252	0.05422			2.27832	1.55387
	0.97	0.37593	0.23764			2.26924	1.48095
	1.067	0.83333	0.56778			2.24498	1.64127
	1.164	0.92553	0.91068			2.2823	1.53709
	1.261	1	1			2.237	1.49114
	1.358	0.91495	0.91866			2.14946	1.58274
	1.455	0.94683	0.78309			2.24661	1.53292
	1.552	0.89366	0.66507			2.215	1.61862
	1.649	0.83691	0.62999			2.23312	1.54144
	1.746	0.84406	0.54705			2.15765	1.61002
	1.843	0.75186	0.52472			2.26078	1.51342
	1.94	0.85463	0.47049			2.28038	1.63649
	2.037	0.67024	0.42903			2.2863	1.66924
	2.134	0.64537	0.37799			2.27881	1.49761
	2.231	0.60634	0.33971			2.23141	1.56122
	2.328	0.64194	0.34928			2.20908	1.55709
	2.425	0.59934	0.33174			2.2465	1.50643
	2.522	0.63122	0.28708			2.24769	1.52299
	2.619	0.57805	0.30143			2.30809	1.6091
	2.716	0.55675	0.27113			2.36647	1.55116
	2.813	0.493	0.24242			2.23902	1.52423
	2.91	0.5426	0.28867			2.2562	1.6089
	3.007	0.49643	0.21531			2.2557	1.56624
	3.104	0.4504	0.19138			2.26209	1.59301
	3.201	0.41495	0.19777			2.25866	1.61467
	3.298	0.43625	0.19777			2.31265	1.62245
	3.395	0.39723	0.20733			2.2914	1.61669
	3.492	0.4291	0.13557			2.24074	1.60216
	3.589	0.32618	0.1866			2.26851	1.56801
	3.686	0.38293	0.16268			2.26672	1.56443
	3.783	0.35463	0.15949			2.28522	1.54176
	3.88	0.26959	0.14833			2.29998	1.49434
	3.977	0.31561	0.14514			2.26813	1.59292
	4.074	0.27301	0.1228			2.27231	1.51878
	4.171	0.28731	0.12919			2.28809	1.60667
	4.268	0.26601	0.0957			2.27725	1.54417
	4.365	0.29789	0.11324			2.32974	1.43678
	4.462	0.26244	0.11324			2.22629	1.54182
	4.559	0.28016	0.10526			2.26609	1.47754
	4.656	0.25529	0.10526			2.21612	1.67986
	4.753	0.16667	0.09888			2.27176	1.57529
	4.85	0.22341	0.09251			2.25403	1.59397
	4.947	0.17024	0.07177			2.24896	1.64334
	5.044	0.20569	0.08293			2.26654	1.50044
	5.141	0.17724	0.07815			2.23541	1.59211
	5.238	0.19854	0.10048			2.27395	1.50922
	5.335	0.19154	0.07017			2.23574	1.52793
	5.432	0.21626	0.05901			2.29675	1.57809
	5.529	0.17724	0.06539			2.27213	1.5516
	5.626	0.13479	0.04785				1.51227
	5.723	0.15252	0.05104				1.62838
	5.82	0.12407	0.06539				1.50135
	5.917	0.12407	0.03668				1.55516
	6.014	0.17024	0.05104				1.50906
	6.111	0.13122	0.05901				1.52108
	6.208	0.14537	0.04306				1.45791
	6.305	0.13837	0.04625				1.53546
	6.402	0.09577	0.05104				1.53929
	6.499	0.10634	0.04785				1.64211
	6.596	0.10277	0.04306				1.57798
	6.693	0.14537	0.02712				1.54378
	6.79	0.11349	0.03828				1.64512
	6.887	0.10277	0.03349				1.56431
	6.984	0.13837	0.03828				1.59458
	7.081	0.08862	0.03668				1.45155
	7.178	0.08162	0.02712				1.50138
	7.275	0.0709	0.02552				1.5994
	7.372	0.05317	0.03349				1.56108
	7.469	0.10992	0.0319				1.60567
	7.566	0.08162	0.02871				1.54884
	7.663	0.08162	0.02233				1.52957
	7.76	0.09577	0.03828				1.58398
	7.857	0.0496	0.01754
	7.954	0.08862	0.02392
	8.051	0.14537	0.01914
	8.148	0.08162	0.02552
	8.245	0.10992	0.02871
	8.342	0.09577	0.01276
	8.439	0.09934	0.02552
	8.536	0.03187	0.00957
	8.633	0.0496	0.00478
	8.73	0.01772	0.01914
	8.827	0.0496	0.01595
	8.924	0.03902	0.01276
	9.021	0.04617	0.01754
	9.118	0.0283	0.01754
	9.215	0.0496	0.00638
	9.312	0.03187	0.02552
	9.409	0.04617	0.00478
	9.506	0.0213	0.01276
	9.603	0.03187	0.01117
	9.7	0.0283	0.00957
	9.797	0.0283	0.01117
	9.894	0.03545	0.00957
	9.991	0.04617	0.00957
	10.088	0.0496	0.00797
	10.185	0.03545	0.00797
	10.282	0.01772	0.00478
	10.379	0.04617	0.00797
	10.476	0.02487	0.00478
	10.573	0.03545	0.00638
	10.67	0.02487	0.00638
	10.767	0.01415	0.00797
	10.864	0.0213	0.00797
	10.961	0.0283	0.00478
	11.058	0.0283	0.00797
	11.155	0.02487	0.01117
	11.252	0.0426	0.00478

## Sheet: Fig2
Fig 2D												Fig 2E												Fig 2F
N only						NC						N only						NC						N only						NC
Cell#		n	Mean	SEM		Cell#		n	Mean	SEM		Cell#		n	Mean	SEM		Cell#		n	Mean	SEM		Cell#		n	Mean	SEM		Cell#		n	Mean	SEM
1	F	30	-9.00668e-15	0.31956		1	F	163	2.33615e-14	0.13984		1	F	117	1.55986e-14	0.15277		1	F	94	-2.41597e-14	0.18891		1	F	56	-1.20633e-14	0.18851		1	F	166	-8.48158e-14	0.17321
	D	16	-0.34027	0.48639			D	77	0.18847	0.17623			D	44	0.53977	0.27476			D	24	0.50105	0.31648			D	26	-0.00217	0.29955			D	41	1.12592	0.31744
	S	29	0.01377	0.25544			S	32	0.79142	0.27538			S	22	0.50588	0.24927			S	21	0.36152	0.40138			S	22	-0.01039	0.24835			S	68	1.13579	0.26898
2	F	42	4.24591e-14	0.2438		2	F	134	1.40851e-14	0.14238		2	F	78	1.04916e-14	0.20069		2	F	139	1.39799e-14	0.14249		2	F	129	-5.64826e-14	0.16647		2	F	107	-2.78493e-14	0.21425
	D	19	0.49401	0.2865			D	59	0.31721	0.20559			D	28	0.30076	0.34305			D	58	-0.24984	0.18641			D	69	0.26629	0.24386			D	51	0.28846	0.26377
	S	26	0.20122	0.30556			S	32	0.79861	0.26787			S	23	0.408	0.3115			S	49	-0.03482	0.24258			S	49	0.42354	0.22412			S	36	0.94995	0.2347
3	F	107	2.09902e-16	0.17509		3	F	97	-2.60139e-14	0.16802		3	F	79	-1.08351e-14	0.13561		3	F	166	-5.73153e-14	0.14438		3	F	72	-1.72631e-14	0.17858		3	F	135	-3.15893e-14	0.1862
	D	18	-0.27043	0.44621			D	32	0.49144	0.27507			D	44	0.49481	0.18421			D	63	-0.0377	0.18856			D	63	0.32577	0.14845			D	20	0.69027	0.43424
	S	53	0.48087	0.25106			S	26	0.61394	0.29896			S	24	0.44334	0.24229			S	60	0.48109	0.20777			S	13	0.43606	0.51398			S	12	0.83094	0.3545
4	F	81	-6.14092e-15	0.12722		4	F	106	-6.94549e-14	0.26569		4	F	92	5.06895e-14	0.17898		4	F	120	-7.6588e-16	0.13005		4	F	76	-6.05627e-14	0.13859		4	F	125	1.3471e-14	0.2195
	D	33	-0.1736	0.3055			D	39	0.98923	0.31553			D	32	0.11566	0.28848			D	42	0.37695	0.2397			D	32	0.37523	0.20811			D	15	1.38762	0.51764
	S	22	0.21667	0.32738			S	28	1.04275	0.48237			S	44	0.27332	0.2239			S	22	0.14529	0.27767			S	19	0.3197	0.24587			S	9	1.49932	0.56858
5	F	77	-7.03448e-14	0.13669		5	F	107	1.58207e-15	0.17374		5	F	128	2.5928e-14	0.17432		5	F	166	5.11895e-14	0.10433		5	F	104	2.39982e-14	0.12708		5	F	183	3.95552e-14	0.18692
	D	42	0.27026	0.18548			D	48	0.55348	0.24867			D	76	0.05042	0.18514			D	74	0.03419	0.17762			D	34	0.20362	0.24366			D	52	0.33092	0.29308
	S	49	0.30587	0.19458			S	22	0.94777	0.30132			S	55	0.40945	0.2174			S	57	0.31829	0.15714			S	7	0.18561	0.44262			S	37	1.04974	0.30744
6	F	76	2.54588e-14	0.15803		6	F	82	-1.45717e-16	0.18423		6	F	92	-2.08375e-14	0.17453		6	F	160	6.14786e-15	0.0907		6	F	42	9.95731e-15	0.19942		6	F	135	3.20299e-14	0.21649
	D	49	-0.19593	0.1449			D	54	0.12128	0.26528			D	67	0.37844	0.18364			D	18	0.11578	0.24257			D	29	-0.05384	0.25841			D	51	0.34397	0.32342
	S	26	-0.04514	0.17254			S	24	0.69373	0.27506			S	22	0.12901	0.19919			S	13	-0.04949	0.2622			S	13	-0.05499	0.37878			S	23	0.78855	0.5162

## Sheet: Fig3
Fig 3C															Fig 3E	n					lifetime change (%)
	EGFP-CLC(n=16)			deltaN(n=17)			CLC-EGFP(n=15)									CLC-EGFP					CLC-EGFP
	DPA (uM)	lifetime(ps)	SEM	DPA (uM)	lifetime(ps)	SEM	DPA (uM)	lifetime(ps)	SEM							Cell#	F	D	S		Cell#	F	D	S
	0	2200.83	11.6136	0	2170.35	12.4739	0	2199.06	14.8324							1	57	28	18		1	-2.56793e-14	0.401813	0.594832
	2	2074.84	10.6549	2	1900.25	24.1953	2	1855.55	17.8573							2	128	58	40		2	-5.40012e-14	-0.513771	0.74975
	20	1790.48	13.1662	20	1372.99	22.6374	20	1097.71	45.5551							3	78	47	72		3	-2.53245e-14	0.409316	1.07752
	200	1196.43	36.2998	60	910.205	11.6566										4	75	27	54		4	-2.69059e-14	0.0796209	1.80374
																5	67	32	16		5	8.48409e-16	0.664008	1.43063
																6	52	19	17		6	-1.50307e-14	0.553088	1.18803
	EGFP-CLC(n=16)					deltaN(n=17)					CLC-EGFP(n=15)
DPA	0	2	20	200		0	2	20	60		0	2	20			EGFP-CLC					EGFP-CLC
	2112.72	2079.57	1745.32	1342.99		2241.64	1928.42	1417.73	869.072		2157.91	1833.24	1018.42			Cell#	F	D	S		Cell#
	2283.08	2148.57	1820.57	1293.9		2222.72	1898.71	1384.4	896.981		2280.37	1867.46	763.908			1	168	48	57		1	5.48133e-14	1.74043	2.54875
	2246.52	2044.85	1783.73	1307.87		2129.58	1822.68	1353.43	974.912		2270.72	1971.24	722.432			2	45	21	16		2	5.68434e-15	0.635854	2.37047
	2187.02	2081.02	1730.37	907.956		2079.45	1807.59	1355.2	954.459		2147.23	1764.8	1150.32			3	52	11	26		3	-1.20246e-14	2.2008	2.65816
	2212.98	2066.32	1793.3	1212.22		2131.37	1779.29	1329.75	864.604		2230.94	1842.67	1159.85			4	239	37	65		4	4.38218e-14	2.03231	3.63697
	2226.56	2052.47	1832.41	1309.2		2206.65	1864.48	1299.89	864.981		2143.45	1752.96	1122.96			5	197	59	35		5	1.2191e-14	1.47582	2.81765
	2218.77	2073.45	1844.92	1332.7		2238.29	1877.1	1394.2	872.13		2214.72	1788.62	1168.3			6	205	35	39		6	1.28938e-14	1.71926	2.45081
	2194.43	2060.19	1836.73	1362.79		2060.7	1775.22	1255.94	853.232		2254.47	1820.88	1028.31
	2198.83	2073.96	1815.24	1168.57		2217.65	1881.14	1369.24	884.279		2212.47	1830.24	1016.81
	2282.1	2165.26	1683.08	1320.86		2141.1	1794.69	1218.96	944.458		2155.89	1896.22	1212.85
	2171.72	2053.14	1807.34	1136.07		2150.16	1798.74	1225.68	945.15		2163.18	1958.33	1375.12
	2211.27	2097.71	1814.66	954.799		2191.52	2057.81	1451.2	936.268		2218.19	1808.24	1029.23
	2172.86	2090.77	1846.44	1029.11		2168.82	2042.11	1510.61	975.178		2287.44	1946.7	1284.64
	2154.11	2079.11	1792.8	1231.5		2203	2037.9	1471.12	923.38		2122.37	1830.48	1195.54
	2201.66	2057.82	1816.57	1045.41		2178.32	2009.57	1438.73	859.779		2126.54	1921.14	1217.03
	2138.69	1973.2	1684.19	1186.91		2167.77	1910.35	1323.58	860.764
						2167.28	2018.52	1541.23	993.858

## Sheet: Fig4
Fig4C										Fig4D
	PH-iRFP-FRB				PH-miRFP-FRB2						PH-iRFP-FRB		PH-miRFP-FRB2
	Ctrl		AP21967		Ctrl		AP21967
	PBS	DPA	PBS	DPA	PBS	DPA	PBS	DPA			Ctrl	AP21967	Ctrl	AP21967
	2234.52	1746.43	2123.91	1466.3	2196.36	1745.4	2182.39	1477.77			488.085	657.612	450.955	704.621
	2297.36	1727.67	2159.97	1476.87	2284.31	1761.92	2151.07	1395.36			569.692	683.098	522.394	755.714
	2339.3	1841.15	2246.39	1529.85	2271.39	1754.79	2163.58	1476.76			498.146	716.543	516.601	686.828
	2325.62	1788.17	2244.25	1489.46	2280.15	1799.19	2145.6	1426.71			537.453	754.785	480.956	718.89
	2273.79	1797.99	2195.91	1560.6	2208.46	1689.54	2153.75	1455.97			475.798	635.309	518.918	697.778
	2268.56	1779.75	2174.22	1564.74	2247.39	1688.46	2146.2	1467.54			488.807	609.482	558.931	678.656
	2215.98	1746.51	2131.93	1519.55	2248.83	1695.28	2139.49	1483.27			469.474	612.376	553.555	656.221
	2232.48	1776.82	2156.48	1560.06	2244.11	1823.15	2098.63	1264.13			455.664	596.415	420.963	834.503
	2226.34	1771.66	2183.02	1481.91	2296.87	1754.13	2101.16	1236.92			454.681	701.112	542.736	864.232
	2262.35	1812.33	2156.99	1383.23	2229.62	1680.16	2095.14	1274.42			450.017	773.767	549.451	820.723
	2223.36	1825.8	2172.48	1533.22	2223.26	1688.27	2151.22	1256			397.566	639.262	534.988	895.222
	2219.96	1716.08	2133.17	1545.42	2221.02	1708.74	2105.34	1282.16			503.881	587.756	512.28	823.175
	2218.58	1708.39	2191.44	1499.64	2221.82	1683.76	2234.74	1309.42			510.188	691.803	538.055	925.322
	2164.06	1783.88	2138.6	1452.46	2206.12	1707.06	2102.09	1306.44			380.171	686.138	499.058	795.649
	2168.86	1609.26	2116.91	1464.76	2166.82	1564.94	2119.07	1289.57			559.593	652.151	601.875	829.495
	2160.44	1596.54	2143.63	1346.29	2214.11	1599.41	2128.89	1299.4			563.902	797.339	614.696	829.48
	2177.95	1737.66	2134.53	1383.91	2185.46	1640.82	2127.16	1275.39			440.283	750.622	544.643	851.771
	2155.75	1704.57	2169.68	1434.81	2181.21	1708.81	2106.88	1309.17			451.183	734.867	472.399	797.707
	2156.97	1709.94	2107.54	1324.23	2264.79	1726.83	2109.88	1399.66			447.037	783.309	537.954	710.229
	2272.05	1858.69			2153.07	1629.31					413.364		523.76

## Sheet: Fig5
Fig5A-C														Fig5 D-E	Ctrl	AP21967		Fig5G									#	A	B	C	D	E	F
Ctrl	propotion			Area						Number					252	160		#				transfection	N total	Mean	SE of mean			0.88031	0.47161	0.35862	1.07585	2.01049	0.498
	F	D	S	F	SEM	D	SEM	S	SEM	F	D	S			186	28		A	FKBP-EGFP-CLC	pH-mCh-FRB2	AP21967	-	167	1	0.02759			0.66411	0.5937	1.01982	0.53349	1.10841	0.47509
	2.45184	1.50014	0.278605	30553	850.788	27661.5	817.206	13823.9	554.704	0.802486	0.54232	0.201538			252	88		B			AP21967	+	123	0.7762	0.02909			0.72255	0.78681	1.52252	0.88325	0.58593	1.21294
	1.99337	1.49249	0.361635	33392.6	1860.65	30704.1	1367.5	14622.9	744.104	0.59695	0.486088	0.247308			232	54		C	FKBP-EGFP-CLC	mCh-FRB2	AP21967	-	198	1	0.02978			0.69241	0.50206	1.16509	0.61929	1.12833	0.7583
	4.88301	1.99146	0.19959	34030.4	1459.83	31307.9	1657.88	14202.5	1898.42	1.4349	0.636088	0.140531			162	56		D			AP21967	+	116	1.02303	0.03628			0.69231	0.66283	0.8318	1.26428	1.5385	0.72092
	2.17873	1.55692	0.470633	31850	1281.71	30986.5	1206.94	16541.2	653.98	0.684061	0.502452	0.284521			50	40		E	CLC-FKBP-EGFP	pH-mCh-FRB2	AP21967	-	167	1	0.03518			1.26303	0.7884	1.15383	1.64784	0.8218	1.2199
	2.29891	1.4558	0.434399	30691.6	1003.21	29091.7	911.113	15143	488.509	0.749034	0.500418	0.286864			118	24		F			AP21967	+	130	0.94894	0.03597			0.88955	0.8638	0.811	0.9569	1.29916	0.57568
	3.58625	1.76624	0.460264	28259	806.157	29176.7	1116.44	17529.5	742.034	1.26907	0.60536	0.262566			66	280												1.44165	0.63304	0.70122	0.60572	0.87361	0.58186
															158	146												0.99636	0.55172	0.73719	0.9826	1.56923	0.65264
AP21967	propotion			Area						Number					304	160												0.6868	0.80538	1.27077	1.33245	1.15645	0.49936
	F	D	S	F	SEM	D	SEM	S	SEM	F	D	S			80	80												1.02085	1.42385	1.64213	1.56445	1.6858	0.65607
	3.18721	1.44632	0.610294	49440.7	2273	33078	1998.29	17559.8	774.489	0.644654	0.437243	0.347552			160	296												0.74485	0.93571	0.5247	1.04734	0.59602	0.88616
	2.35062	0.756157	0.327644	40380.4	1805.66	31426.7	2416.67	16885.4	1144.68	0.58212	0.240609	0.19404			114	22												1.37637	1.22099	1.0259	0.93696	0.8474	1.01868
	8.19406	2.03293	0.255638	46303.9	1918.4	50355.2	2479.92	18091.7	1714.19	1.76963	0.403717	0.141301			330	86												1.31885	1.29909	0.84914	1.60217	0.72242	0.61422
	4.87953	2.09887	0.536406	38438	1249.13	33067.3	1208.94	15775.1	459.013	1.26946	0.634729	0.340033			104	344												0.8129	1.10627	0.81305	0.63104	0.8512	1.04511
	3.76698	1.99527	0.435844	35516.1	1317.45	34352.2	1501.57	20068.4	1110.52	1.06064	0.580827	0.217179			160	124												1.16277	0.78966	0.55134	0.81897	1.12821	1.95559
	5.94848	1.98648	0.305157	47437.9	2132.22	36544	1665	15437.9	845.871	1.25395	0.543585	0.197667			128	54												1.98078	1.41399	0.624	0.71672	0.88389	0.81336
															52	20												0.73088	0.74907	1.09304	0.73203	1.51793	0.69052
															22	40												1.02409	0.61285	0.71711	1.09908	0.65968	0.71631
Measured area (nm2)															70	304												1.20763	0.50927	0.87578	1.03779	0.54409	1.05616
	Ctrl	AP21967													82	64												0.8072	0.59921	1.52602	0.65033	0.88373	0.70056
	2.72902e+08	1.7839e+08													154	138												1.69463	0.38927	1.12135	0.61076	1.25322	1.31337
	1.17263e+08	1.2884e+08													286	42												0.90138	0.65528	1.44274	1.16719	0.44022	0.95636
	1.35201e+08	1.48619e+08													280	180												1.03187	0.88733	0.83488	1.01112	0.62918	1.40684
	1.6519e+08	1.76453e+08													138	24												0.86948	0.71228	1.30155	0.61528	0.83151	1.52995
	3.13737e+08	1.97994e+08													114	70												0.8014	0.53789	0.94246	0.68095	0.9066	0.81922
	2.74217e+08	1.61888e+08													62	92												0.69268	0.40431	1.0886	1.29563	0.4117	0.98621
															148	34												1.64872	0.44848	0.89256	0.98074	0.98115	1.27441
															46	42												1.25997	0.8939	0.81361	0.57513	1.2839	0.74371
															160	64												0.35885	0.67488	1.93935	0.75701	0.84072	0.57584
															88	48												0.78343	0.5647	1.02518	1.17259	0.31645	1.09558
															76	146												1.03442	0.75526	1.28415	0.47927	0.86683	1.1113
															202	70												0.59034	0.72383	0.76596	0.7144	0.46408	0.50007
															154	46												0.92176	0.64645	2.21425	1.26322	0.7247	1.5005
															26	168												1.53853	0.48248	0.85757	0.97425	0.96928	1.72054
															66	112												1.01607	0.44371	1.04315	0.58004	0.8775	0.6536
															154	40												1.07823	0.58783	0.81337	0.46838	0.74693	0.58432
															88	178												1.4612	0.4756	1.24556	0.91732	0.9713	0.5141
															62	114												1.16691	0.46724	1.54348	0.53683	1.00335	0.945
															122	26												1.00533	1.05913	0.99628	0.63784	0.30636	0.76927
															108	100												1.22466	0.42636	1.15696	1.77561	1.00919	1.90606
															172	88												1.40436	0.84399	0.53809	0.72022	1.75914	1.43638
															64	38												0.82779	0.44674	1.23762	1.13593	1.40978	1.49017
															180	84												1.37779	0.83663	0.99067	1.84317	1.2955	0.63099
															64	52												0.57091	0.72889	0.37325	1.35649	1.14717	0.43643
															72	88												0.93926	1.04817	0.46897	0.79656	1.21634	0.46379
															58	46												0.5943	0.9797	1.64984	1.00956	1.26801	0.57707
															522	296												1.22774	0.43477	0.51488	0.62344	1.78965	1.53713
															68	234												1.12808	0.79101	0.65571	1.18316	0.40829	0.7554
															308	124												1.11537	0.78563	0.95419	1.21268	1.45967	1.00717
															134	160												1.00242	1.03101	1.56839	0.68794	0.78823	0.83956
															54	52												0.6589	1.68678	0.8857	0.83959	0.5116	0.65475
															98	74												0.71396	1.0152	0.65549	0.79172	0.79792	1.05824
															64	74												1.22021	1.18168	0.98413	1.13921	0.69147	0.44335
															244	122												0.96345	0.57504	0.84346	0.81782	0.37213	0.26421
															60	32												0.84406	0.50987	0.61451	0.6652	0.63735	0.31941
															74	104												0.70086	1.4601	1.16417	0.72989	0.2402	0.32436
															36	22												0.39345	1.38368	1.16197	1.04205	0.46392	0.21708
															258	32												1.12097	0.55312	1.06028	0.9085	0.4608	0.91459
															36	88												1.24868	0.47988	0.54163	1.31644	1.1885	0.6774
															88	72												1.26618	0.7737	0.76568	0.69381	2.57759	0.97269
															112	40												0.80422	0.30817	1.97672	1.08786	1.82522	0.74036
															46	72												1.61564	0.66168	0.71772	0.86011	1.21527	0.97015
															76	78												0.51636	0.77541	0.81695	1.0769	1.46151	1.18106
															82	134												1.44086	0.92865	1.14416	1.00462	2.13943	0.9642
															208	22												0.36287	1.11536	1.27207	1.07041	1.86237	0.80579
															60	134												0.90077	0.77218	1.09834	0.6989	1.2155	1.12596
															124	168												1.55544	1.86073	0.482	0.64223	1.25022	0.74627
															144	136												1.22405	0.56174	1.37965	1.58827	1.16941	0.71242
															130	114												0.69758	0.74462	1.04073	1.16559	1.46856	0.98731
															104	198												1.26847	1.05067	0.51535	1.03946	1.13567	1.1684
															80	144												0.86774	0.62221	1.65665	0.85495	1.93905	2.09545
															196	54												0.59792	0.98484	1.34714	0.64751	0.74368	0.55333
															344	58												1.19037	0.51374	1.6467	0.88541	0.97989	1.9109
															56	106												1.23593	1.2192	0.49347	0.87852	1.02392	0.80962
															142	66												1.02524	0.520252	0.40281	0.6692	0.68614	1.37763
															80	62												1.13437	0.597745	1.09521	1.21051	0.63618	1.58551
															52	74												0.91815	0.719242	0.9233	0.72833	0.38038	0.803948
															68	52												0.47574	0.746717	0.64906	1.00418	0.36043	1.1391
															140	68												1.12324	0.75777	1.17115	1.00816	0.32662	1.58806
															88	58												1.23401	0.37843	0.86907	1.24752	0.734	1.25521
															156	58												0.84507	0.448581	0.96427	1.68145	0.98115	0.563559
															98	38												0.8319	0.807052	0.24108	2.00635	1.44363	0.57342
															146	88												1.04628	0.722866	0.78176	1.22327	1.11507	0.619662
															130	154												1.26105	0.605333	0.89509	0.791149	1.18923	1.05492
															70	24												0.71387	0.274188	0.92673	2.52588	1.65144	1.43606
															100	56												0.56107	0.853774	0.7794	1.44483	1.05659	1.62472
															88	28												0.94833	0.857152	0.6338	1.41687	0.72864	0.454608
															58	70												1.13659	0.426182	1.12915	0.947279	1.36951	0.378293
															130	246												1.30377	0.557928	0.85263	1.05764	1.20941	0.680913
															120	88												1.7616	0.716846	1.21895	0.71462	1.01324	0.981886
															272	46												0.80301	0.682788	0.6052	1.84634	0.37919	1.14016
															278	26												0.63559	0.443004	0.95565	0.999449	1.60892	0.758286
															64	36												1.61017	1.25939	1.44683	0.989244	0.53989	1.00321
															248	32												1.12583	0.842982	1.04966	1.01566	0.46783	1.30338
															376	28												0.86172	0.715114	0.40893	1.25839	1.05925	0.965586
															36	68												0.81773	0.877665	1.36233	0.974928	0.58161	1.99146
															62	26												0.67005	0.7634	0.78481	0.901698	0.89987	1.09195
															56	26												0.49984	0.777109	2.1761	0.879415	0.42238	2.38414
															24	70												0.73618	0.754335	0.59122	1.46123	0.553238	0.62837
															110	84												1.2107	0.861748	0.73163	1.35527	0.552174	1.12824
															42	116												0.91581	0.581342	0.56864	0.811701	1.0891	1.35472
															288	240												1.31537	1.47802	0.54461	0.746641	0.528438	0.646743
															72	72												0.794614	1.02781	0.56227	0.966277	1.46569	1.26706
															22	216												1.08019	0.915004	1.35396	1.705	0.824077	0.828359
															72	78												0.922737	0.252342	1.46336	1.0311	0.800956	1.19231
															68	30												0.880687	0.783672	1.71155	0.543243	0.60955	1.01211
															170	34												0.632106	1.13475	1.15636	0.581147	1.23588	1.15644
															112	182												1.13523	0.872579	1.57589	0.998022	0.439305	1.00381
															144	32												0.829076	0.647874	0.96528	1.46122	1.33566	1.24314
															158	60												0.814145	0.591273	0.56267	2.55795	1.56047	0.929181
															42	110												1.10352	0.530231	0.42865	1.63962	0.543364	0.919308
															96	90												0.964945	0.365481	0.74149	1.15138	0.619572	0.916614
															158	30												0.619663	0.321675	0.88165	0.758591	0.515149	1.26402
															80	104												1.36203	2.00771	1.10943	0.772546	0.476427	1.47561
															28	92												0.930734	1.06832	1.29592	0.621911	1.20898	0.921811
															30	52												0.565016	0.613364	0.49645		0.496191	0.652996
															74	140												1.13676	0.615943	0.64185		1.76144	0.612387
															110	24												0.787401	0.77017	0.8391		0.850065	0.521145
															30	54												1.18185	0.393722	0.78782		1.53344	1.19278
															54	36												0.323648	0.706313	0.9949		0.583	0.696317
															62	64												1.07647	1.36291	1.68623		0.481778	0.54082
															22	26												1.14541	1.24475	1.36771		1.40249	0.711781
															46	98												1.70163		2.12842		0.903307	0.565404
															26	68												1.3157		1.72641		1.39729	0.743634
															242	22												1.71212		0.9455		1.13514	1.52347
															166	24												1.14008		1.36293		0.944042	0.991144
															144	130												2.03151		1.15672		0.726116	0.63887
															150	60												0.999258		0.92126		0.390603	0.814317
															34	114												0.701612		1.0548		0.904149	0.468023
															106	120												0.469695		0.27586		0.475704
															92	74												1.65639		0.91348		0.657476
															108	62												0.789638		1.44315		1.13039
															226	34												1.24078		0.34462		1.16176
															158	28												0.432639		1.02614		1.2487
															272	134												0.507202		0.86976		0.94802
															90	118												1.19095		0.84216		0.847526
															90	94												0.616194		0.92179		0.800639
															88	192												1.10303		0.29369		0.535432
															122	122												0.411876		2.05605		0.820386
															114	116												0.64799		0.92574		2.1857
															140	106												1.13532		1.05661		1.77448
															162	56												2.27951		2.73335		1.78955
															300	174												0.491078		1.23582		0.911573
															80	226												1.42572		1.81761		0.885699
															216	190												1.49472		1.27701		1.02059
															276	80												1.25774		1.50986		1.91017
															122	110												1.02826		1.21868		0.701442
															200	116												0.536713		1.06721		0.633728
															126	164												0.392355		0.55693		0.774197
															104	242												0.712506		1.37545		1.11312
															66	144												1.1861		0.731309		0.334882
															76	174												0.570443		0.547784		0.578186
															60	96												0.717091		0.595123		0.907434
															70	124												0.66473		0.825861		0.976427
															22	112												1.18259		0.551244		1.07797
															130	114												1.07278		0.558575		0.773941
															126	68												1.60636		1.46056		1.54046
															30	182												0.866963		1.03867		1.21746
															80	172												1.12607		0.755321		1.25176
															56	122												1.46851		0.752277		0.959123
															112	250												1.17996		1.50747		1.99461
															142	68												0.559487		1.58977		0.928733
															118	104												1.19932		0.836751		1.93147
															38	28												0.847712		0.835706		1.39823
															42	186												0.873296		1.30222		1.36704
															48	150												0.854785		0.821461		0.568922
															30	60														0.605307
															142	36														0.771296
															208	96														0.726888
															82	22														1.69329
															86	102														1.38524
															154	120														0.76958
															152	158														0.541173
															152	38														0.405638
															150	84														0.59203
															102	122														1.04285
															80	98														0.482428
															90	56														0.991108
															348	30														1.14958
															326	68														1.06404
															100	24														0.867812
															58	30														0.745935
															70	56														1.04552
															276	24														1.26625
															72	32														2.02187
															24	70														1.10365
															70	22														1.35326
															178	106														0.393363
															138	108														1.029
															104	88														1.25428
															50	186														0.712367
															134	42														0.868673
															166	36														0.854725
															66	94														0.744346
															148	108														0.901931
															46	30														0.591147
															120	32														0.523411
															68	154
															74	24
															138	96
															84	36
															158	22
															124	144
															82	28
															58	136
																106
																22
																24
																22
																84
																24
																102
																56
																102
																26
																60
																96
																32
																170
																28
																38
																122
																38
																36
																70
																46
																76
																48
																26
																30
																24
																26
																30

## Sheet: Fig S2
Fig S2A	FRET E (%)
	EGFP-mCherry	EGFP-Scarlet-I	EGFP-ShadowY	mNeonGreen-Scarlet-I	mTurquoise2-ShadowY	mTurquoise2-Scarlet-I
	32.2262	44.4551	58.6678	30.4583	63.1425	45.681
	39.473	40.6259	63.7981	39.6131	66.7991	46.9528
	38.8965	42.6022	61.3157	39.6131	67.5676	47.4828
	39.3494	44.2081	60.8606	31.8402	64.6529	46.0784
	35.479	38.073	63.5085	19.0235	69.3959	47.3503
	40.5847	43.9198	55.9785	38.6112	68.0445	47.8007
	36.3406	32.9374	56.7596	32.1833	68.9485	40.1439
	34.5389	36.6208	50.3537	36.0839	74.048	53.751
	34.5389	39.7838	46.39	34.7322	50.8731	62.915
	35.0594	31.0557	55.1581	33.4192	73.1645	53.2209
	33.4579	33.0175	52.0753	36.0839	72.6343	47.5155
	35.6599	36.0603	48.592	29.5185	75.4618	52.6402
	36.3503	32.139	57.3262	35.0978	69.8977	60.5785
	37.8342	37.0722	59.7727	36.1335	74.6805	38.2915
	35.6283	39.238	50.7487	34.5992	72.2891	48.153
	37.393	34.3048	53.516	36.0184	70.6373	50.6677
	35.2674	38.115	51.6711	32.0675	75.4694	42.9018
	34.9064	36.4706	46.4171	31.5305	66.8406	49.7555

## Sheet: Fig S3
Fig S3B	EGFP-CLC		Fit		EGFP-ShadowY-CLC		Fit			Fig S3C	FRET E (%)		Fig S3D	Mean lifetime (ns)			Fig S3E	Normalized intensity					Fig S3E	FRET E (%)					Fig S3G	Counts/CCS					Fig S3H	G-CLC(2171)		Fit		GS-CLC (2118)		Fit		G-CLC(6687)		Fit		GS-CLC (7124)
	Time (ns)	Nomalized Counts	Time (ns)		Time (ns)	Nomalized Counts	Time (ns)				EGFP-ShadowY-CLC			EGFP-CLC	EGFP-ShadowY-CLC			1-50	51-100	101-150	151-200			1-50	51-100	101-150	151-200			50	100	150	200			Time (ns)	Nomalized Counts	Time (ns)		Time (ns)	Nomalized Counts	Time (ns)		Time (ns)	Nomalized Counts	Time (ns)		Time (ns)	Nomalized Counts
	0.1455	0.01178	0.9215	0.00117	0.1455	0.00303	1.0185	0.00181			59.4167			2.26093	1.61916			1	1.05505	1.10304	1.14309			59.4167	56.7917	54	51.5			4631.01	9545.99	13929	18075			0.1455	0.01291	0.1455	2.43259e-14	0.1455	0	0.1455	1.34193e-44	0.1455	0.02008	0.1455	1.64158e-26	0.1455	0.00456
	0.2425	0.011	0.93286	0.00117	0.2425	0.00309	1.02976	0.00201			53.875			2.14801	1.54695			1	0.808182	0.835335	0.887573			53.875	49.3333	47.2083	44.9167			1272	2088	3505	4562			0.2425	0	0.15764	5.00307e-14	0.2425	0	0.15764	1.71585e-43	0.2425	0.01205	0.15764	7.07066e-26	0.2425	0.00224
	0.3395	0.01174	0.94422	0.00117	0.3395	0.00292	1.04103	0.00229			53.75			2.14833	1.58353			1	1.13087	0.97512	1.17346			53.75	51.3333	46.3333	43.5833			5542.98	11066	16671	22599			0.3395	0.01291	0.16977	1.01997e-13	0.3395	0	0.16977	2.12228e-42	0.3395	0.00803	0.16977	2.98892e-25	0.3395	0.00224
	0.4365	0.01068	0.95558	0.00117	0.4365	0.00291	1.05229	0.00266			55.125			2.16153	1.60718			1	1.02012	1.06101	1.05957			55.125	51.375	49.9167	46.2917			17196.1	35167	56301	77927			0.4365	0	0.18191	2.06121e-13	0.4365	0	0.18191	2.53923e-41	0.4365	0.00402	0.18191	1.24002e-24	0.4365	0
	0.5335	0.01078	0.96694	0.00118	0.5335	0.00264	1.06355	0.00316			52.25			2.14601	1.54449			1	1.03123	1.07962	1.102			52.25	49.9167	47.5833	44.625			7043	14472	22165	30377			0.5335	0	0.19405	4.129e-13	0.5335	0.00687	0.19405	2.93885e-40	0.5335	0.01606	0.19405	5.04894e-24	0.5335	0
	0.6305	0.01042	0.9783	0.00118	0.6305	0.00262	1.07482	0.00382			60.398			2.23311	1.51973			1	1.06986	0.950577	0.877238			60.398	56.5528	52.7868	51.6768			4671	9168.99	14350	19682			0.6305	0	0.20619	8.19891e-13	0.6305	0	0.20619	3.29029e-39	0.6305	0.01205	0.20619	2.0176e-23	0.6305	0.00224
	0.7275	0.01004	0.98966	0.00119	0.7275	0.00261	1.08608	0.00469			63.6883			2.24903	1.43123			1	0.921166	0.903031	0.829429			63.6883	58.6934	54.6896	51.9543			1705.99	3499.01	5188.99	7142			0.7275	0	0.21832	1.61383e-12	0.7275	0	0.21832	3.56346e-38	0.7275	0.01205	0.21832	7.91284e-23	0.7275	0.00224
	0.8245	0.0096	1.00102	0.00121	0.8245	0.00232	1.09734	0.00583			61.9044			2.22978	1.46858			1	0.862026	1.00869	1.01796			61.9044	57.5834	54.6896	52.3507			1059	2368	3673	5145			0.8245	0	0.23046	3.14883e-12	0.8245	0.02049	0.23046	3.73331e-37	0.8245	0.00402	0.23046	3.04577e-22	0.8245	0
	0.9215	0.00909	1.01238	0.00124	0.9215	0.00253	1.10861	0.00731			59.6845			2.23117	1.5257			1	0.931691	0.855642	0.761332			59.6845	55.4428	53.2625	49.4966			21714.9	44568	68600	94619.1			0.9215	0.03891	0.2426	6.09024e-12	0.9215	0.02049	0.2426	3.78357e-36	0.9215	0.06827	0.2426	1.15061e-21	0.9215	0.05667
	1.0185	0.00963	1.02374	0.00129	1.0185	0.00375	1.11987	0.0092			63.5693			2.17938	1.44591			1	0.902126	0.804895	0.760323			63.5693	58.4556	54.8878	50.448			6847	14054	21206	28648			1.0185	0.19473	0.25473	1.16765e-11	1.0185	0.22601	0.25473	3.70936e-35	1.0185	0.22088	0.25473	4.2661e-21	1.0185	0.32878
	1.1155	0.01448	1.0351	0.00137	1.1155	0.01443	1.13113	0.0116			62.5935			2.17682	1.44051			1	1.15768	1.22296	1.21177			62.5935	57.606	52.6185	52.6587			4260.99	8208.99	13113	18738			1.1155	0.59745	0.26687	2.21918e-11	1.1155	0.71914	0.26687	3.51793e-34	1.1155	0.6747	0.26687	1.55241e-20	1.1155	0.80272
	1.2125	0.05042	1.04646	0.00149	1.2125	0.07849	1.1424	0.01462			60.3009			2.19817	1.50077			1	1.187	1.0929	0.76867			60.3009	54.1067	50.5671	45.4992			1119	2479	3745.01	5128			1.2125	0.88309	0.27901	4.18088e-11	1.2125	1	0.27901	3.22752e-33	1.2125	0.87952	0.27901	5.54442e-20	1.2125	1
	1.3095	0.21676	1.05782	0.00168	1.3095	0.3316	1.15366	0.01838			57.4853			2.17403	1.56491			1	1.14774	1.18566	1.17308			57.4853	55.0318	51.2911	46.746			3770.01	8183.01	3374	4416.99			1.3095	0.77927	0.29115	7.80809e-11	1.3095	0.68491	0.29115	2.86449e-32	1.3095	1	0.29115	1.9435e-19	1.3095	0.8866
	1.4065	0.57673	1.06918	0.00197	1.4065	0.7791	1.16492	0.02301			58.7322			2.21845	1.55583			1	1.0589	1.07121	1.06768			58.7322	53.7447	52.5782	48.1538			9909.98	20434	12602	17329			1.4065	1	0.30328	1.44552e-10	1.4065	0.84245	0.30328	2.45938e-31	1.4065	0.86747	0.30328	6.6864e-19	1.4065	0.89571
	1.5035	0.87238	1.08055	0.0024	1.5035	1	1.17619	0.02867			62.4326			2.19557	1.44967			1	1.12717	1.22939	1.22491			62.4326	56.7211	53.5033	48.4354			24317	50665	32300	42312			1.5035	0.98709	0.31542	2.65283e-10	1.5035	0.62331	0.31542	2.04271e-30	1.5035	0.77912	0.31542	2.25779e-18	1.5035	0.7415
	1.6005	0.98163	1.09191	0.00303	1.6005	0.94093	1.18745	0.03553									Average	1	1.02739	1.02527	1.00387		Average	59.0137	54.8459	51.7278	48.5557			5637.98	11686	81062.1	109540			1.6005	0.93509	0.32756	4.82615e-10	1.6005	0.65068	0.32756	1.64132e-29	1.6005	0.87149	0.32756	7.48275e-18	1.6005	0.75054
	1.6975	1	1.10327	0.00393	1.6975	0.82882	1.19871	0.04375									SEM	0	0.0303	0.0352	0.04468		SEM	0.96867	0.79995	0.73147	0.8077			1895.01	3799.99	18326	24704			1.6975	0.81818	0.33969	8.70367e-10	1.6975	0.52736	0.33969	1.27582e-28	1.6975	0.8755	0.33969	2.43404e-17	1.6975	0.70524
	1.7945	0.98257	1.11463	0.00523	1.7945	0.71998	1.20998	0.0535																						15939	34434	5777.01	7519			1.7945	0.87018	0.35183	1.55602e-09	1.7945	0.55484	0.35183	9.5939e-28	1.7945	0.76305	0.35183	7.77117e-17	1.7945	0.53966
	1.8915	0.94227	1.12599	0.00704	1.8915	0.63181	1.22124	0.06498																						2582	15597	60704	81641			1.8915	0.70127	0.36397	2.75768e-09	1.8915	0.47264	0.36397	6.97941e-27	1.8915	0.75502	0.36397	2.43523e-16	1.8915	0.46939
	1.9885	0.9067	1.13735	0.00954	1.9885	0.56497	1.2325	0.07836																						7754.99	5754	24077	12831			1.9885	0.98709	0.37611	4.84495e-09	1.9885	0.42466	0.37611	4.91204e-26	1.9885	0.63454	0.37611	7.49021e-16	1.9885	0.49204
	2.0855	0.86906	1.14871	0.01293	2.0855	0.51109	1.24377	0.0938																						2735	4705	9089.01	31489			2.0855	0.83109	0.38824	8.43828e-09	2.0855	0.42466	0.38824	3.34448e-25	2.0855	0.72691	0.38824	2.26126e-15	2.0855	0.45578
	2.1825	0.83531	1.16007	0.01747	2.1825	0.46635	1.25503	0.11145																						2586	5242.99	7897.01	10315			2.1825	0.77927	0.40038	1.45694e-08	2.1825	0.4384	0.40038	2.20304e-24	2.1825	0.63052	0.40038	6.70057e-15	2.1825	0.45122
	2.2795	0.7989	1.17143	0.02345	2.2795	0.42946	1.26629	0.13143																						3852	7752.99	11351	14798			2.2795	0.77927	0.41252	2.49376e-08	2.2795	0.32883	0.41252	1.40394e-23	2.2795	0.71486	0.41252	1.94888e-14	2.2795	0.39231
	2.3765	0.7655	1.18279	0.03119	2.3765	0.39612	1.27756	0.15384																						11807	23162	38177	51670			2.3765	0.67527	0.42465	4.23151e-08	2.3765	0.30135	0.42465	8.65592e-23	2.3765	0.63454	0.42465	5.5638e-14	2.3765	0.35374
	2.4735	0.7331	1.19415	0.04106	2.4735	0.36488	1.28882	0.17874																						12000	24478	31169	49104			2.4735	0.53255	0.43679	7.11818e-08	2.4735	0.32883	0.43679	5.16319e-22	2.4735	0.63454	0.43679	1.55911e-13	2.4735	0.34014
	2.5705	0.70615	1.20551	0.05346	2.5705	0.34182	1.30008	0.20614																						7232.02	13984	21754	30185			2.5705	0.71436	0.44893	1.18707e-07	2.5705	0.29448	0.44893	2.97968e-21	2.5705	0.5502	0.44893	4.28851e-13	2.5705	0.32878
	2.6675	0.67626	1.21687	0.06879	2.6675	0.31796	1.31134	0.23599																						7571.02	20538	31292	42283			2.6675	0.54545	0.46107	1.96257e-07	2.6675	0.27399	0.46107	1.66369e-20	2.6675	0.58635	0.46107	1.15788e-12	2.6675	0.29707
	2.7645	0.64603	1.22823	0.08744	2.7645	0.29902	1.32261	0.26822																						10159	13272	20345	26846			2.7645	0.41564	0.4732	3.21673e-07	2.7645	0.22601	0.4732	8.98741e-20	2.7645	0.51807	0.4732	3.06871e-12	2.7645	0.22673
	2.8615	0.622	1.23959	0.10976	2.8615	0.28045	1.33387	0.30266																						2299.01	5040.99	4244.01	3715			2.8615	0.68836	0.48534	5.22697e-07	2.8615	0.26025	0.48534	4.69742e-19	2.8615	0.49799	0.48534	7.98335e-12	2.8615	0.2585
	2.9585	0.59707	1.25095	0.13608	2.9585	0.26466	1.34513	0.33913																						8264	16924	12827	18315			2.9585	0.46745	0.49748	8.42045e-07	2.9585	0.19865	0.49748	2.37549e-18	2.9585	0.40964	0.49748	2.03873e-11	2.9585	0.21993
	3.0555	0.57495	1.26231	0.16661	3.0555	0.25097	1.3564	0.37737																						1203	2452	26444	5369			3.0555	0.44164	0.50961	1.34485e-06	3.0555	0.21914	0.50961	1.16232e-17	3.0555	0.5743	0.50961	5.11074e-11	3.0555	0.21993
	3.1525	0.55177	1.27367	0.20145	3.1525	0.23334	1.36766	0.41707																						3676	7193	3693	35533			3.1525	0.42855	0.52175	2.12948e-06	3.1525	0.16442	0.52175	5.50274e-17	3.1525	0.48996	0.52175	1.25766e-10	3.1525	0.18367
	3.2495	0.52805	1.28503	0.24059	3.2495	0.22177	1.37892	0.4579																						10072	20520	11886	46988			3.2495	0.45455	0.53389	3.34298e-06	3.2495	0.19865	0.53389	2.52072e-16	3.2495	0.42972	0.53389	3.03814e-10	3.2495	0.24265
	3.3465	0.50785	1.29639	0.28386	3.3465	0.20978	1.39019	0.49946																						8010.01	15670	32750	33652			3.3465	0.51945	0.54603	5.20311e-06	3.3465	0.18491	0.54603	1.1173e-15	3.3465	0.46185	0.54603	7.2048e-10	3.3465	0.19728
	3.4435	0.48143	1.30775	0.3309	3.4435	0.19762	1.40145	0.54137																						1439	3136	25523	15714			3.4435	0.37655	0.55816	8.02906e-06	3.4435	0.17129	0.55816	4.79204e-15	3.4435	0.38956	0.55816	1.67731e-09	3.4435	0.17687
	3.5405	0.46658	1.31911	0.38122	3.5405	0.18679	1.41271	0.58319																						6556	12935	21040	28575			3.5405	0.36364	0.5703	1.22841e-05	3.5405	0.13018	0.5703	1.98879e-14	3.5405	0.43373	0.5703	3.83344e-09	3.5405	0.18592
	3.6375	0.45042	1.33047	0.43416	3.6375	0.17718	1.42398	0.62452																						5069.99	10170	16420	24249			3.6375	0.49345	0.58244	1.86341e-05	3.6375	0.18491	0.58244	7.98698e-14	3.6375	0.31727	0.58244	8.60119e-09	3.6375	0.16782
	3.7345	0.42973	1.34183	0.48893	3.7345	0.16858	1.43524	0.66495																						5247.02	10933	15790	21944			3.7345	0.38964	0.59457	2.80259e-05	3.7345	0.17804	0.59457	3.10393e-13	3.7345	0.38554	0.59457	1.89466e-08	3.7345	0.16102
	3.8315	0.41508	1.35319	0.54462	3.8315	0.15899	1.4465	0.70408																						3033.99	5956.01	9163.01	12714			3.8315	0.41564	0.60671	4.17934e-05	3.8315	0.20552	0.60671	1.16732e-12	3.8315	0.33735	0.60671	4.09745e-08	3.8315	0.16102
	3.9285	0.39958	1.36455	0.60028	3.9285	0.1516	1.45777	0.74157																						3406.99	7143.01	11489	14903			3.9285	0.40255	0.61885	6.17954e-05	3.9285	0.21239	0.61885	4.24838e-12	3.9285	0.32129	0.61885	8.69998e-08	3.9285	0.11789
	4.0255	0.38165	1.37591	0.65491	4.0255	0.14475	1.46903	0.77711																						3129	6232	10020	13560			4.0255	0.31164	0.63099	9.0597e-05	4.0255	0.14381	0.63099	1.49633e-11	4.0255	0.30924	0.63099	1.81366e-07	4.0255	0.12469
	4.1225	0.3706	1.38727	0.70755	4.1225	0.13769	1.48029	0.81042																						6925.99	2281	19812	27724			4.1225	0.33764	0.64312	0.0001317	4.1225	0.13018	0.64312	5.10056e-11	4.1225	0.25301	0.64312	3.71222e-07	4.1225	0.15422
	4.2195	0.34975	1.39864	0.7573	4.2195	0.13058	1.49156	0.8413																						10756	13256	33579	46169			4.2195	0.23382	0.65526	0.000189837	4.2195	0.1027	0.65526	1.68269e-10	4.2195	0.30924	0.65526	7.46051e-07	4.2195	0.12701
	4.3165	0.34149	1.41	0.80339	4.3165	0.12402	1.50282	0.8696																						3609	21923	9963	13036			4.3165	0.19473	0.6674	0.000271336	4.3165	0.07534	0.6674	5.37287e-10	4.3165	0.26104	0.6674	1.47221e-06	4.3165	0.15422
	4.4135	0.32595	1.42136	0.84515	4.4135	0.11846	1.51408	0.8952																						1659.01	6934	4743	6340.99			4.4135	0.25982	0.67953	0.000384567	4.4135	0.13018	0.67953	1.66049e-09	4.4135	0.25301	0.67953	2.85268e-06	4.4135	0.12245
	4.5105	0.31463	1.43272	0.88211	4.5105	0.11234	1.52535	0.91808																						2305	3177	6678.01	8215			4.5105	0.23382	0.69167	0.000540486	4.5105	0.1027	0.69167	4.96723e-09	4.5105	0.2249	0.69167	5.4279e-06	4.5105	0.1519
	4.6075	0.30191	1.44408	0.91395	4.6075	0.10697	1.53661	0.93824																						5529	4528.99	17512	23521			4.6075	0.33764	0.70381	0.000753274	4.6075	0.12331	0.70381	1.43833e-08	4.6075	0.26506	0.70381	1.0142e-05	4.6075	0.1066
	4.7045	0.29175	1.45544	0.94054	4.7045	0.10242	1.54787	0.95573																						3300	11462	9562	12575			4.7045	0.31164	0.71595	0.00104	4.7045	0.0616	0.71595	4.03173e-08	4.7045	0.249	0.71595	1.86097e-05	4.7045	0.1066
	4.8015	0.28224	1.4668	0.96191	4.8015	0.09845	1.55914	0.97065																						1374	6273	3756.99	5056			4.8015	0.27273	0.72808	0.00143	4.8015	0.07534	0.72808	1.09404e-07	4.8015	0.2008	0.72808	3.35354e-05	4.8015	0.10429
	4.8985	0.26895	1.47816	0.97824	4.8985	0.09253	1.5704	0.98314																						3018.99	2530	9401	12061			4.8985	0.20782	0.74022	0.00194	4.8985	0.10957	0.74022	2.87414e-07	4.8985	0.21285	0.74022	5.93515e-05	4.8985	0.08844
	4.9955	0.25833	1.48952	0.98981	4.9955	0.08947	1.58166	0.99335																						1215.99	6268	4000	5042			4.9955	0.22073	0.75236	0.00261	4.9955	0.0616	0.75236	7.31042e-07	4.9955	0.2249	0.75236	0.000103168	4.9955	0.09524
	5.0925	0.24983	1.50088	0.99703	5.0925	0.08489	1.59293	1.00145																						4994.99	2990	15556	20619			5.0925	0.11691	0.76449	0.0035	5.0925	0.07534	0.76449	1.80039e-06	5.0925	0.20884	0.76449	0.000176144	5.0925	0.04762
	5.1895	0.24154	1.51224	1.00034	5.1895	0.08107	1.60419	1.00764																						4310.02	9868	37154	51739			5.1895	0.32473	0.77663	0.00463	5.1895	0.06847	0.77663	4.29349e-06	5.1895	0.21687	0.77663	0.000295407	5.1895	0.08844
	5.2865	0.23027	1.5236	1.00024	5.2865	0.07695	1.61545	1.01211																						7610.97	8980.99	4107	5199			5.2865	0.15582	0.78877	0.0061	5.2865	0.04797	0.78877	9.91536e-06	5.2865	0.15663	0.78877	0.000486667	5.2865	0.07027
	5.3835	0.22038	1.53496	0.99721	5.3835	0.07399	1.62672	1.01506																						1188	15367	12777	33146			5.3835	0.15582	0.80091	0.00795	5.3835	0.07534	0.80091	2.21768e-05	5.3835	0.18474	0.80091	0.000787641	5.3835	0.10204
	5.4805	0.21487	1.54632	0.99176	5.4805	0.07138	1.63798	1.01667																						4475.98	2441	13834	18678			5.4805	0.14291	0.81304	0.01029	5.4805	0.05484	0.81304	4.80419e-05	5.4805	0.14458	0.81304	0.00125	5.4805	0.08844
	5.5775	0.20728	1.55768	0.98432	5.5775	0.06789	1.64924	1.01713																						4437.02	15484	11480	6342			5.5775	0.20782	0.82518	0.0132	5.5775	0.07534	0.82518	0.000100814	5.5775	0.13655	0.82518	0.00196	5.5775	0.04986
	5.6745	0.19726	1.56904	0.97532	5.6745	0.06341	1.66051	1.01661																						3439.99	8731.99	4611	51570			5.6745	0.14291	0.83732	0.01681	5.6745	0.0616	0.83732	0.00020495	5.6745	0.12048	0.83732	0.003	5.6745	0.05667
	5.7715	0.19022	1.5804	0.96511	5.7715	0.06218	1.67177	1.01525																						1449.01	3139.01	10665	8994.99			5.7715	0.15582	0.84945	0.02123	5.7715	0.0411	0.84945	0.0004037	5.7715	0.18876	0.84945	0.00453	5.7715	0.04762
	5.8685	0.18443	1.59176	0.95402	5.8685	0.05887	1.68303	1.0132																						3677.01	6959.01	6938	8029			5.8685	0.10382	0.86159	0.0266	5.8685	0.05484	0.86159	0.000770571	5.8685	0.14056	0.86159	0.00672	5.8685	0.06122
	5.9655	0.17563	1.60312	0.94229	5.9655	0.0563	1.6943	1.01058																						1850.99	4418	5925.01	17245			5.9655	0.16891	0.87373	0.03306	5.9655	0.02736	0.87373	0.00143	5.9655	0.10843	0.87373	0.00979	5.9655	0.06347
	6.0625	0.1714	1.61448	0.93016	6.0625	0.0539	1.70556	1.0075																						1919	3717	25663	33309			6.0625	0.14291	0.88587	0.04078	6.0625	0.0616	0.88587	0.00256	6.0625	0.16466	0.88587	0.01403	6.0625	0.04986
	6.1595	0.16448	1.62584	0.91778	6.1595	0.05116	1.71682	1.00405																						7889	16744	12833	10965			6.1595	0.22073	0.898	0.0499	6.1595	0.05484	0.898	0.00444	6.1595	0.16064	0.898	0.01975	6.1595	0.06122
	6.2565	0.15725	1.6372	0.90528	6.2565	0.04949	1.72809	1.0003																						3830.98	8427.01	24234	7528			6.2565	0.11691	0.91014	0.06059	6.2565	0.02049	0.91014	0.00749	6.2565	0.14056	0.91014	0.02735	6.2565	0.03857
	6.3535	0.15025	1.64856	0.89277	6.3535	0.04684	1.73935	0.99632																						7688	15898	8164.01	29493			6.3535	0.078	0.92228	0.073	6.3535	0.05484	0.92228	0.01226	6.3535	0.15663	0.92228	0.03725	6.3535	0.05218
	6.4505	0.14578	1.65992	0.88033	6.4505	0.04481	1.75061	0.99218																						2605	5227	6387	19984			6.4505	0.15582	0.93441	0.08729	6.4505	0.03423	0.93441	0.01945	6.4505	0.12851	0.93441	0.0499	6.4505	0.04762
	6.5475	0.13993	1.67128	0.868	6.5475	0.04333	1.76188	0.9879																						2002	1690	22432	6253.01			6.5475	0.19473	0.94655	0.10359	6.5475	0.02736	0.94655	0.02996	6.5475	0.1004	0.94655	0.06576	6.5475	0.04306
	6.6445	0.13376	1.68264	0.85582	6.6445	0.04066	1.77314	0.98353																						6717.99	4200	15468	23862			6.6445	0.10382	0.95869	0.12202	6.6445	0.05484	0.95869	0.04479	6.6445	0.10843	0.95869	0.08527	6.6445	0.04537
	6.7415	0.13048	1.694	0.84382	6.7415	0.04001	1.7844	0.97909																						4824.99	13340	4127.01	10656			6.7415	0.10382	0.97083	0.14266	6.7415	0.00687	0.97083	0.06506	6.7415	0.08835	0.97083	0.10882	6.7415	0.04306
	6.8385	0.12441	1.70536	0.83201	6.8385	0.03774	1.79567	0.9746																						1411.99	9685.99	17586	3474			6.8385	0.14291	0.98296	0.16558	6.8385	0.03423	0.98296	0.09181	6.8385	0.12851	0.98296	0.13671	6.8385	0.02265
	6.9355	0.12029	1.71673	0.82041	6.9355	0.03672	1.80693	0.97009																						5938.99	11085	7915	11699			6.9355	0.10382	0.9951	0.19079	6.9355	0.02736	0.9951	0.12596	6.9355	0.1245	0.9951	0.16912	6.9355	0.03401
	7.0325	0.11521	1.72809	0.80901	7.0325	0.0348	1.81819	0.96557																						4144.98	5156	8650	23150			7.0325	0.14291	1.00724	0.21828	7.0325	0.0411	1.00724	0.1681	7.0325	0.09237	1.00724	0.20606	7.0325	0.05442
	7.1295	0.11123	1.73945	0.79782	7.1295	0.03331	1.82945	0.96104																						2647	5554.99	16640	14402			7.1295	0.078	1.01937	0.24798	7.1295	0.02736	1.01937	0.21835	7.1295	0.1004	1.01937	0.24737	7.1295	0.04537
	7.2265	0.10651	1.75081	0.78685	7.2265	0.032	1.84072	0.95651																						5209	11336	11059	5554.01			7.2265	0.078	1.03151	0.27978	7.2265	0.05484	1.03151	0.27627	7.2265	0.08835	1.03151	0.2927	7.2265	0.01361
	7.3235	0.10488	1.76217	0.77607	7.3235	0.03028	1.85198	0.95199																						3284.01	7022	4077	9615			7.3235	0.03891	1.04365	0.31351	7.3235	0.01374	1.04365	0.34077	7.3235	0.12048	1.04365	0.34148	7.3235	0.02041
	7.4205	0.10024	1.77353	0.76551	7.4205	0.02949	1.86324	0.94749																						1287	2347	6958.01	33592			7.4205	0.11691	1.05579	0.34896	7.4205	0.02736	1.05579	0.41012	7.4205	0.09639	1.05579	0.39299	7.4205	0.04082
	7.5175	0.09623	1.78489	0.75514	7.5175	0.02841	1.87451	0.943																						2366	4772	24744	43811			7.5175	0.10382	1.06792	0.38589	7.5175	0.02049	1.06792	0.48212	7.5175	0.09237	1.06792	0.44631	7.5175	0.03177
	7.6145	0.09174	1.79625	0.74497	7.6145	0.02742	1.88577	0.93852																						10104	20642	32151	58188			7.6145	0.09091	1.08006	0.424	7.6145	0.03423	1.08006	0.55422	7.6145	0.08032	1.08006	0.50046	7.6145	0.02721
	7.7115	0.08835	1.80761	0.73499	7.7115	0.02616	1.89703	0.93407																						7680.01	15951	42945.1	4674			7.7115	0.06491	1.0922	0.46297	7.7115	0.02736	1.0922	0.62383	7.7115	0.04016	1.0922	0.55438	7.7115	0.02946
	7.8085	0.08666	1.81897	0.7252	7.8085	0.02519	1.9083	0.92963																						976.998	27367	3629	16799			7.8085	0.026	1.10433	0.50244	7.8085	0.02049	1.10433	0.68851	7.8085	0.09237	1.10433	0.60701	7.8085	0.02497
	7.9055	0.08347	1.83033	0.71559	7.9055	0.02413	1.91956	0.92522																						12927	2151	11827	37577			7.9055	0.078	1.11647	0.54204	7.9055	0.02736	1.11647	0.74624	7.9055	0.07229	1.11647	0.65736	7.9055	0.02265
	8.6815	0.06151	1.84169	0.70617	8.6815	0.01832	1.93082	0.92083																						1160.01	7096.01	27849	34786			8.0025	0.06491	1.12861	0.5814	8.0025	0.02736	1.12861	0.79559	8.0025	0.07631	1.12861	0.70456	8.0025	0.02265
	8.7785	0.05927	1.85305	0.69692	8.7785	0.017	1.94209	0.91645																						3382.99	17816	25834	11736			8.0995	0.078	1.14075	0.62015	8.0995	0.01374	1.14075	0.83578	8.0995	0.05622	1.14075	0.7479	8.0995	0.02265
	8.8755	0.05767	1.86441	0.68784	8.8755	0.01619	1.95335	0.9121																						9236	16996	8542.01	28082			8.1965	0.11691	1.15288	0.65793	8.1965	0.00687	1.15288	0.86669	8.1965	0.05221	1.15288	0.78683	8.1965	0.02497
	8.9725	0.05369	1.87577	0.67894	8.9725	0.01556	1.96461	0.90777																						8386.02	5505.99	20530	17190			8.2935	0.03891	1.16502	0.6944	8.2935	0.02049	1.16502	0.88878	8.2935	0.08032	1.16502	0.82104	8.2935	0.03626
	9.0695	0.05273	1.88713	0.6702	9.0695	0.01471	1.97588	0.90346																						6888.01	13154	12513	105120			8.3905	0.10382	1.17716	0.72926	8.3905	0.01374	1.17716	0.90291	8.3905	0.04418	1.17716	0.8504	8.3905	0.01136
	9.1665	0.05124	1.89849	0.66162	9.1665	0.01415	1.98714	0.89917																						2749	7987	75539	11493			8.4875	0.026	1.18929	0.76223	8.4875	0.02049	1.18929	0.91024	8.4875	0.05221	1.18929	0.87496	8.4875	0.00905
	9.2635	0.04855	1.90985	0.65321	9.2635	0.01363	1.9984	0.8949																						3718	47756.9	8204	49506			8.5845	0.15582	1.20143	0.79309	8.5845	0.00687	1.20143	0.91202	8.5845	0.06024	1.20143	0.89493	8.5845	0.02041
	9.3605	0.04777	1.92121	0.64494	9.3605	0.01323	2.00967	0.89066																						23084	5852	35979	5258			8.6815	0.052	1.21357	0.82167	8.6815	0.02736	1.21357	0.90948	8.6815	0.04418	1.21357	0.91066	8.6815	0.02946
	9.4575	0.04458	1.93257	0.63683	9.4575	0.0123	2.02093	0.88643																						2881.01	22525	3631	5908.01			8.7785	0.01291	1.22571	0.84784	8.7785	0.00687	1.22571	0.90374	8.7785	0.05622	1.22571	0.92256	8.7785	0.0068
	9.5545	0.04441	1.94393	0.62887	9.5545	0.012	2.03219	0.88222																						866	2835	5133	5596.01			8.8755	0.03891	1.23784	0.87151	8.8755	0	1.23784	0.89574	8.8755	0.05622	1.23784	0.93111	8.8755	0.02497
	9.6515	0.04222	1.95529	0.62106	9.6515	0.01119	2.04346	0.87804																						10674	3503	6669	9011			8.9725	0.052	1.24998	0.89266	8.9725	0.01374	1.24998	0.88625	8.9725	0.05221	1.24998	0.93679	8.9725	0.01136
	9.7485	0.04076	1.96665	0.61339	9.7485	0.011	2.05472	0.87387																						1316	1789	3524	238177			9.0695	0.03891	1.26212	0.91129	9.0695	0.01374	1.26212	0.87582	9.0695	0.06426	1.26212	0.94009	9.0695	0.02041
	9.8455	0.03886	1.97801	0.60585	9.8455	0.01051	2.06598	0.86973																						1889	4565	171012	10520			9.1665	0.078	1.27425	0.92747	9.1665	0.00687	1.27425	0.86487	9.1665	0.05622	1.27425	0.94145	9.1665	0.01136
	9.9425	0.03781	1.98937	0.59846	9.9425	0.01032	2.07725	0.8656																						1108	2354	7558	12212			9.2635	0.026	1.28639	0.94128	9.2635	0.00687	1.28639	0.85369	9.2635	0.05221	1.28639	0.94127	9.2635	0.01816
	10.0395	0.03594	2.00073	0.5912	10.0395	0.00986	2.08851	0.8615																						1240	109169	8759	8922.99			9.3605	0.03891	1.29853	0.95284	9.3605	0.01374	1.29853	0.84245	9.3605	0.04418	1.29853	0.9399	9.3605	0.01361
	10.1365	0.03482	2.01209	0.58406	10.1365	0.00933	2.09977	0.85742																						52619	5063.99	3162.99	7157			9.4575	0.01291	1.31067	0.9623	9.4575	0.01374	1.31067	0.83127	9.4575	0.06827	1.31067	0.93763	9.4575	0.00224
	10.2335	0.03432	2.02345	0.57706	10.2335	0.00875	2.11104	0.85335																						2242.01	5301	6705	19777			9.5545	0.03891	1.3228	0.9698	9.5545	0.00687	1.3228	0.82022	9.5545	0.04819	1.3228	0.93469	9.5545	0.00905
	10.3305	0.03265	2.03482	0.57018	10.3305	0.00875	2.1223	0.84931																						2443	3985	5707	47618			9.6515	0.01291	1.33494	0.97553	9.6515	0.00687	1.33494	0.80934	9.6515	0.03614	1.33494	0.93127	9.6515	0.00905
	10.4275	0.03157	2.04618	0.56343	10.4275	0.00851	2.13356	0.84528																						2304	3613	15034	9679			9.7485	0.03891	1.34708	0.97966	9.7485	0.00687	1.34708	0.79864	9.7485	0.03213	1.34708	0.92751	9.7485	0.01136
	10.5245	0.0304	2.05754	0.55679	10.5245	0.00831	2.14483	0.84128																						1123	9906.98	35650	6465			9.8455	0.06491	1.35921	0.98235	9.8455	0.01374	1.35921	0.78814	9.8455	0.03213	1.35921	0.92353	9.8455	0.01361
	10.6215	0.02928	2.0689	0.55028	10.6215	0.00782	2.15609	0.83729																						1853	22901	6818.99	5905			9.9425	0.01291	1.37135	0.98379	9.9425	0.02736	1.37135	0.77783	9.9425	0.02008	1.37135	0.91939	9.9425	0.01136
	10.7185	0.02735	2.08026	0.54388	10.7185	0.00751	2.16735	0.83333																						1961	3087	4552	35453			10.0395	0.01291	1.38349	0.98414	10.0395	0	1.38349	0.76772	10.0395	0.02811	1.38349	0.91517	10.0395	0.01585
	10.8155	0.02695	2.09162	0.53759	10.8155	0.00715	2.17862	0.82938																						4875.01	3904.01	25663	4060			10.1365	0.01291	1.39563	0.98355	10.1365	0	1.39563	0.7578	10.1365	0.02811	1.39563	0.91089	10.1365	0.00905
	10.9125	0.02637	2.10298	0.53141	10.9125	0.00691	2.18988	0.82546																						11227	2111	3375	4748			10.2335	0.026	1.40776	0.98215	10.2335	0.00687	1.40776	0.74807	10.2335	0.03213	1.40776	0.90658	10.2335	0.00456
	11.0095	0.02498	2.11434	0.52534	11.0095	0.00663	2.20114	0.82155																						1627	2385	3928	4898			10.3305	0.052	1.4199	0.98009	10.3305	0.00687	1.4199	0.73852	10.3305	0.04016	1.4199	0.90226	10.3305	0.01361
	11.1065	0.0246	2.1257	0.51937	11.1065	0.00636	2.21241	0.81766																						1952	2656	3684.01	4813			10.4275	0.026	1.43204	0.97747	10.4275	0.00687	1.43204	0.72915	10.4275	0.0241	1.43204	0.89795	10.4275	0.00905
	11.2035	0.02339	2.13706	0.51351	11.2035	0.0061	2.22367	0.81379																						1167	16736	3466	8963.99			10.5245	0.03891	1.44417	0.9744	10.5245	0	1.44417	0.71995	10.5245	0.02811	1.44417	0.89364	10.5245	0.00224
	11.3005	0.02335	2.14842	0.50775	11.3005	0.00559	2.23493	0.80994																						1153	2637	6876	21386			10.6215	0.01291	1.45631	0.97096	10.6215	0	1.45631	0.71093	10.6215	0.0241	1.45631	0.88935	10.6215	0.01361
	11.3975	0.02222	2.15978	0.50209	11.3975	0.0055	2.2462	0.80611																						1411.01	4341.99	3983.01	9178			10.7185	0.06491	1.46845	0.96722	10.7185	0.02049	1.46845	0.70208	10.7185	0.01205	1.46845	0.88507	10.7185	0.01585
	11.4945	0.02137	2.17114	0.49653	11.4945	0.00519	2.25746	0.80229																						8134.99	2397	15761	28121			10.8155	0.01291	1.48059	0.96325	10.8155	0	1.48059	0.69339	10.8155	0.05221	1.48059	0.88082	10.8155	0.01585
	11.5915	0.02065	2.1825	0.49106	11.5915	0.00527	2.26872	0.7985																						1345.01	10320	6631.99	11922			10.9125	0.026	1.49272	0.95911	10.9125	0	1.49272	0.68487	10.9125	0.0241	1.49272	0.87658	10.9125	0.00456
	11.6885	0.01951	2.19386	0.48569	11.6885	0.00503	2.27999	0.79472																						2039.99	5924	20762	4583			11.0095	0.026	1.50486	0.95482	11.0095	0.00687	1.50486	0.6765	11.0095	0.02008	1.50486	0.87236	11.0095	0.0068
	11.7855	0.01911	2.20522	0.48041	11.7855	0.0047	2.29125	0.79097																						1278	2345	8824.01	34496			11.1065	0.01291	1.517	0.95044	11.1065	0.01374	1.517	0.66828	11.1065	0.01606	1.517	0.86817	11.1065	0.01136
	11.8825	0.01847	2.21658	0.47521	11.8825	0.00435	2.30251	0.78723																						4838.99	4505	3952	17586			11.2035	0.06491	1.52913	0.94599	11.2035	0.00687	1.52913	0.66022	11.2035	0.02008	1.52913	0.86399	11.2035	0.0068
	11.9795	0.0177	2.22794	0.47011	11.9795	0.00461	2.31378	0.7835																						6940.03	13362	25735	13663			11.3005	0.03891	1.54127	0.94149	11.3005	0.01374	1.54127	0.6523	11.3005	0.0241	1.54127	0.85983	11.3005	0.00905
			2.2393	0.46508			2.32504	0.7798																						2951	16856	2935	3545			11.3975	0.026	1.55341	0.93695	11.3975	0.03423	1.55341	0.64453	11.3975	0.04819	1.55341	0.85569	11.3975	0.0068
			2.25066	0.46015			2.3363	0.77612																						1301	7992.99	12759	10416			11.4945	0.026	1.56555	0.9324	11.4945	0.00687	1.56555	0.63689	11.4945	0.0241	1.56555	0.85158	11.4945	0
			2.26202	0.45529			2.34757	0.77245																						2294	6426	10179	12939			11.5915	0.026	1.57768	0.92784	11.5915	0.00687	1.57768	0.6294	11.5915	0.0241	1.57768	0.84748	11.5915	0.0068
			2.27338	0.45052			2.35883	0.7688																						8538.99	1865	8007	27714			11.6885	0.01291	1.58982	0.92328	11.6885	0.00687	1.58982	0.62203	11.6885	0.01606	1.58982	0.8434	11.6885	0.01136
			2.28474	0.44583			2.37009	0.76517																						4040	4936	7239.01	10322			11.7855	0.01291	1.60196	0.91873	11.7855	0.00687	1.60196	0.6148	11.7855	0.01205	1.60196	0.83934	11.7855	0.00456
			2.2961	0.44121			2.38135	0.76156																						2882	4479.01	20933	43963			11.8825	0.03891	1.61409	0.91419	11.8825	0	1.61409	0.6077	11.8825	0.02811	1.61409	0.8353	11.8825	0.00224
			2.30746	0.43667			2.39262	0.75796																						1113	13097	7879	5882.01			11.9795	0.01291	1.62623	0.90966	11.9795	0	1.62623	0.60073	11.9795	0.02811	1.62623	0.83128	11.9795	0.00456
			2.31882	0.4322			2.40388	0.75438																						2286.99	5183	31573	29195			--	--	1.63837	0.90515	--	--	1.63837	0.59388	--	--	1.63837	0.82728	--	--
			2.33018	0.4278			2.41514	0.75082																						2032.01	20483	21798	32788			--	--	1.65051	0.90066	--	--	1.65051	0.58714	--	--	1.65051	0.8233	--	--
			2.34155	0.42348			2.42641	0.74728																						6153	13978	24490	96996			--	--	1.66264	0.89619	--	--	1.66264	0.58053	--	--	1.66264	0.81934	--	--
			2.35291	0.41922			2.43767	0.74375																						2396	15320	3823	32875					1.67478	0.89174			1.67478	0.57403			1.67478	0.8154
			2.36427	0.41504			2.44893	0.74024																						8270.02	2683	23519	12234					1.68692	0.88731			1.68692	0.56764			1.68692	0.81147
			2.37563	0.41092			2.4602	0.73675																						10071	14803	24011	6852.01					1.69905	0.8829			1.69905	0.56137			1.69905	0.80757
			2.38699	0.40686			2.47146	0.73327																						7076.99	15064	48075	51677					1.71119	0.87851			1.71119	0.5552			1.71119	0.80368
			2.39835	0.40287			2.48272	0.72982																						1302	31411	9671	11259					1.72333	0.87414			1.72333	0.54914			1.72333	0.79981
			2.40971	0.39895			2.49399	0.72637																						22704.1	6504.99	5219	10494					1.73546	0.8698			1.73546	0.54318			1.73546	0.79596
			2.42107	0.39508			2.50525	0.72295																						7702	3461	37655	6964					1.7476	0.86547			1.7476	0.53732			1.7476	0.79213
			2.43243	0.39128			2.51651	0.71954																						3218.01	25036	8046	5105					1.75974	0.86117			1.75974	0.53156			1.75974	0.78832
			2.44379	0.38753			2.52778	0.71615																						1640	5375.01	7981.01	31967					1.77188	0.85689			1.77188	0.52589			1.77188	0.78453
			2.45515	0.38384			2.53904	0.71278																						1083.99	4759	4258.99	11639					1.78401	0.85263			1.78401	0.52032			1.78401	0.78075
			2.46651	0.38021			2.5503	0.70942																						12322	2900	23877	9066					1.79615	0.84839			1.79615	0.51485			1.79615	0.777
			2.47787	0.37663			2.56157	0.70608																						2428.99	15439	4839	23484					1.80829	0.84417			1.80829	0.50946			1.80829	0.77326
			2.48923	0.37311			2.57283	0.70275																						2151	3066	8500.01	21941					1.82042	0.83998			1.82042	0.50416			1.82042	0.76954
			2.50059	0.36965			2.58409	0.69944																						1472	4042.01	6370.01	4880					1.83256	0.8358			1.83256	0.49895			1.83256	0.76583
			2.51195	0.36623			2.59536	0.69615																						7759.98	5255	17189	14239					1.8447	0.83164			1.8447	0.49383			1.8447	0.76215
			2.52331	0.36287			2.60662	0.69287																						1674	11144	17067	15785					1.85684	0.82751			1.85684	0.48878			1.85684	0.75848
			2.53467	0.35955			2.61788	0.68961																						1999.01	11140	3765	35220					1.86897	0.8234			1.86897	0.48382			1.86897	0.75483
			2.54603	0.35629			2.62915	0.68636																						2921	2596	10745	64914					1.88111	0.8193			1.88111	0.47894			1.88111	0.7512
			2.55739	0.35307			2.64041	0.68313																						5453.02	6897.01	11996	11001					1.89325	0.81523			1.89325	0.47414			1.89325	0.74758
			2.56875	0.3499			2.65167	0.67992																						5997.99	7664	26535	16393					1.90538	0.81118			1.90538	0.46941			1.90538	0.74399
			2.58011	0.34678			2.66294	0.67672																						3214.99	16768	47681	12135					1.91752	0.80714			1.91752	0.46475			1.91752	0.74041
			2.59147	0.3437			2.6742	0.67354																						5111	31435	7584.99	19082					1.92966	0.80313			1.92966	0.46017			1.92966	0.73684
			2.60283	0.34067			2.68546	0.67037																						15137	4696.99	11940	6032					1.9418	0.79914			1.9418	0.45567			1.9418	0.7333
			2.61419	0.33768			2.69673	0.66722																						8495.01	7409.99	8371	16742					1.95393	0.79516			1.95393	0.45123			1.95393	0.72977
			2.62555	0.33474			2.70799	0.66408																						2119.01	5400	13846	26971					1.96607	0.79121			1.96607	0.44686			1.96607	0.72626
			2.63691	0.33183			2.71925	0.66096																						3635.01	8768.99	4642	6931.01					1.97821	0.78728			1.97821	0.44255			1.97821	0.72276
			2.64827	0.32897			2.73052	0.65785																						2594.99	3111	11929	14384					1.99034	0.78336			1.99034	0.43832			1.99034	0.71928
			2.65964	0.32615			2.74178	0.65476																						1036	7543.01	20262	14883					2.00248	0.77947			2.00248	0.43414			2.00248	0.71582
			2.671	0.32336			2.75304	0.65168																						4325.99	13112	5088	9806					2.01462	0.77559			2.01462	0.43003			2.01462	0.71238
			2.68236	0.32062			2.76431	0.64862																						1675.99	3132	11402	5667					2.02676	0.77174			2.02676	0.42599			2.02676	0.70895
			2.69372	0.31792			2.77557	0.64558																						3535	7655.01	10377	27450					2.03889	0.7679			2.03889	0.422			2.03889	0.70554
			2.70508	0.31525			2.78683	0.64254																						6534	6392	7333	4025					2.05103	0.76408			2.05103	0.41807			2.05103	0.70214
			2.71644	0.31262			2.7981	0.63953																						1484.99	4512.01	4627.99	8896					2.06317	0.76028			2.06317	0.4142			2.06317	0.69876
			2.7278	0.31002			2.80936	0.63652																						3882.01	3002.01	20342	5748					2.0753	0.7565			2.0753	0.41039			2.0753	0.6954
			2.73916	0.30746			2.82062	0.63354																						3231	13556	3325	10162					2.08744	0.75274			2.08744	0.40663			2.08744	0.69205
			2.75052	0.30494			2.83189	0.63056																						2452.01	4368.01	6932	11852					2.09958	0.749			2.09958	0.40293			2.09958	0.68872
			2.76188	0.30244			2.84315	0.6276																						1567.99	2930.01	4174	39854					2.11172	0.74528			2.11172	0.39928			2.11172	0.68541
			2.77324	0.29999			2.85441	0.62466																						6710.99	5190.99	8153.99	12487					2.12385	0.74157			2.12385	0.39568			2.12385	0.68211
			2.7846	0.29756			2.86568	0.62173																						2232.99	5733	8679.01	63178					2.13599	0.73788			2.13599	0.39214			2.13599	0.67883
			2.79596	0.29517			2.87694	0.61881																						1494	5970	8844.99	37804					2.14813	0.73422			2.14813	0.38864			2.14813	0.67556
			2.80732	0.2928			2.8882	0.61591																						2360.01	31065	47988	13436					2.16026	0.73057			2.16026	0.3852			2.16026	0.67231
			2.81868	0.29047			2.89946	0.61302																						2849.01	17853	27740	40326					2.1724	0.72693			2.1724	0.3818			2.1724	0.66908
			2.83004	0.28817			2.91073	0.61015																						2987.01	18129	28480	5177					2.18454	0.72332			2.18454	0.37845			2.18454	0.66586
			2.8414	0.2859			2.92199	0.60729																						9704.02	6135.01	9441	5698					2.19668	0.71972			2.19668	0.37514			2.19668	0.66265
			2.85276	0.28366			2.93325	0.60444																						8985.98	19745	30173	29148					2.20881	0.71615			2.20881	0.37189			2.20881	0.65946
			2.86412	0.28145			2.94452	0.60161																						8713	2291	3670	19188					2.22095	0.71258			2.22095	0.36867			2.22095	0.65629
			2.87548	0.27926			2.95578	0.59879																						3085	2804	4119	12095					2.23309	0.70904			2.23309	0.3655			2.23309	0.65313
			2.88684	0.2771			2.96704	0.59598																						9629.03	13905	14022	13737					2.24522	0.70552			2.24522	0.36238			2.24522	0.64999
			2.8982	0.27497			2.97831	0.59319																						5911.99	9010.01	20784	5490					2.25736	0.70201			2.25736	0.35929			2.25736	0.64686
			2.90956	0.27287			2.98957	0.59041																						1083.01	6283	9333	6019.01					2.2695	0.69852			2.2695	0.35625			2.2695	0.64375
			2.92092	0.27079			3.00083	0.58765																						1501.99	6395	9959.99	19046					2.28164	0.69505			2.28164	0.35324			2.28164	0.64065
			2.93228	0.26874			3.0121	0.5849																						6975.99	2728	4512	8198					2.29377	0.69159			2.29377	0.35028			2.29377	0.63757
			2.94364	0.26671			3.02336	0.58216																						4385	3322.01	4873.99	31261					2.30591	0.68815			2.30591	0.34736			2.30591	0.6345
			2.955	0.26471			3.03462	0.57944																						3413.01	8766.99	13856	6910					2.31805	0.68473			2.31805	0.34447			2.31805	0.63145
			2.96636	0.26273			3.04589	0.57673																						3012	3895.99	6226	87705.9					2.33018	0.68133			2.33018	0.34162			2.33018	0.62841
			2.97773	0.26078			3.05715	0.57403																						1474.99	14870	23255	25628					2.34232	0.67794			2.34232	0.33881			2.34232	0.62538
			2.98909	0.25885			3.06841	0.57134																						1650	3560.99	5779.01	12128					2.35446	0.67457			2.35446	0.33603			2.35446	0.62237
			3.00045	0.25694			3.07968	0.56867																						4206.99	41214.9	63121	18724					2.3666	0.67122			2.3666	0.33329			2.3666	0.61938
			3.01181	0.25506			3.09094	0.56601																						1924.99	11757	18408	13341					2.37873	0.66788			2.37873	0.33058			2.37873	0.6164
			3.02317	0.25319			3.1022	0.56336																						7352.02	5307	8765	53356					2.39087	0.66456			2.39087	0.32791			2.39087	0.61343
			3.03453	0.25135			3.11347	0.56073																						1678.01	8822	13610	24127					2.40301	0.66125			2.40301	0.32527			2.40301	0.61048
			3.04589	0.24953			3.12473	0.55811																						19666	6153.99	9600	7443					2.41514	0.65797			2.41514	0.32267			2.41514	0.60754
			3.05725	0.24773			3.13599	0.5555																						5766.98	25382	38972	11050					2.42728	0.65469			2.42728	0.32009			2.42728	0.60462
			3.06861	0.24595			3.14726	0.5529																						2925.01	9861.99	17457	22080					2.43942	0.65144			2.43942	0.31755			2.43942	0.60171
			3.07997	0.2442			3.15852	0.55032																						4304.01	3023	4474	36866					2.45156	0.6482			2.45156	0.31504			2.45156	0.59881
			3.09133	0.24246			3.16978	0.54775																						3072.01	3521.01	5681	5976					2.46369	0.64498			2.46369	0.31256			2.46369	0.59593
			3.10269	0.24074			3.18105	0.54519																						11792	10675	16367	12176					2.47583	0.64177			2.47583	0.31011			2.47583	0.59306
			3.11405	0.23904			3.19231	0.54265																						5414.99	4959	7841	12481					2.48797	0.63858			2.48797	0.30768			2.48797	0.59021
			3.12541	0.23736			3.20357	0.54011																						1664	16661	26279	7957.99					2.5001	0.63541			2.5001	0.30529			2.5001	0.58737
			3.13677	0.2357			3.21484	0.53759																						1730	2413	4112	25914					2.51224	0.63225			2.51224	0.30293			2.51224	0.58454
			3.14813	0.23406			3.2261	0.53508																						4984	6171	9614	15845					2.52438	0.6291			2.52438	0.30059			2.52438	0.58173
			3.15949	0.23243			3.23736	0.53258																						2439	5830.99	8710	6257					2.53652	0.62598			2.53652	0.29828			2.53652	0.57893
			3.17085	0.23082			3.24863	0.5301																						8227.01	2966	4459.01	29523					2.54865	0.62286			2.54865	0.296			2.54865	0.57615
			3.18221	0.22923			3.25989	0.52763																						1191	11406	18359	38434					2.56079	0.61977			2.56079	0.29374			2.56079	0.57337
			3.19357	0.22766			3.27115	0.52516																						2844.01	2125	3018	11032					2.57293	0.61669			2.57293	0.29151			2.57293	0.57061
			3.20493	0.2261			3.28242	0.52272																						2626.01	2749	11516	8746.01					2.58506	0.61362			2.58506	0.2893			2.58506	0.56787
			3.21629	0.22456			3.29368	0.52028																						917	7088.99	4450	29227					2.5972	0.61057			2.5972	0.28712			2.5972	0.56514
			3.22765	0.22304			3.30494	0.51785																						5454.99	17556	28437	4478					2.60934	0.60753			2.60934	0.28497			2.60934	0.56242
			3.23901	0.22153			3.31621	0.51544																						918	4188	6400.99	3937					2.62148	0.60451			2.62148	0.28283			2.62148	0.55971
			3.25037	0.22004			3.32747	0.51304																						3448.01	14095	21683	56194					2.63361	0.60151			2.63361	0.28073			2.63361	0.55702
			3.26173	0.21856			3.33873	0.51064																						1325.99	13856	21488	28595					2.64575	0.59852			2.64575	0.27864			2.64575	0.55434
			3.27309	0.2171			3.35	0.50827																						1083	5106	7821	22443					2.65789	0.59554			2.65789	0.27658			2.65789	0.55167
			3.28445	0.21565			3.36126	0.5059																						8824.98	2154	3422	12184					2.67002	0.59258			2.67002	0.27454			2.67002	0.54901
			3.29582	0.21422			3.37252	0.50354																						2124	2139	2761	24533					2.68216	0.58963			2.68216	0.27252			2.68216	0.54637
			3.30718	0.2128			3.38379	0.5012																						7147	25805	40316	5070					2.6943	0.5867			2.6943	0.27052			2.6943	0.54374
			3.31854	0.2114			3.39505	0.49886																						15287	13233	21201	3964					2.70644	0.58379			2.70644	0.26855			2.70644	0.54113
			3.3299	0.21001			3.40631	0.49654																						1170	5282.99	7381.99	22746					2.71857	0.58088			2.71857	0.2666			2.71857	0.53852
			3.34126	0.20864			3.41758	0.49423																						1081	5342	8709.01	14209					2.73071	0.578			2.73071	0.26466			2.73071	0.53593
			3.35262	0.20727			3.42884	0.49193																						13049	11342	18127	37069					2.74285	0.57512			2.74285	0.26275			2.74285	0.53335
			3.36398	0.20593			3.4401	0.48964																						6960.99	5012.99	8566	8928					2.75498	0.57226			2.75498	0.26086			2.75498	0.53078
			3.37534	0.20459			3.45136	0.48736																						2829.01	9543.01	15997	31352					2.76712	0.56942			2.76712	0.25898			2.76712	0.52823
			3.3867	0.20327			3.46263	0.48509																						2519.99	16880	25686	41189					2.77926	0.56659			2.77926	0.25713			2.77926	0.52569
			3.39806	0.20196			3.47389	0.48284																						2292.01	4162.99	6710	6797					2.7914	0.56377			2.7914	0.25529			2.7914	0.52316
			3.40942	0.20066			3.48515	0.48059																						4646.99	11231	23016	15743					2.80353	0.56097			2.80353	0.25348			2.80353	0.52064
			3.42078	0.19938			3.49642	0.47836																						7878	6724	17378	4293					2.81567	0.55818			2.81567	0.25168			2.81567	0.51814
			3.43214	0.1981			3.50768	0.47613																						2320	3085	9948.99	4425					2.82781	0.5554			2.82781	0.2499			2.82781	0.51564
			3.4435	0.19684			3.51894	0.47392																						5461.99	14334	5107	7461					2.83994	0.55264			2.83994	0.24814			2.83994	0.51316
			3.45486	0.19559			3.53021	0.47172																						3371.02	7782.01	11531	9311					2.85208	0.54989			2.85208	0.24639			2.85208	0.51069
			3.46622	0.19436			3.54147	0.46953																						1538	2303	3706	25831					2.86422	0.54716			2.86422	0.24467			2.86422	0.50823
			3.47758	0.19313			3.55273	0.46734																						6996.02	3235	5112	54855					2.87636	0.54444			2.87636	0.24295			2.87636	0.50579
			3.48894	0.19192			3.564	0.46517																						3655	13001	11482	9257.01					2.88849	0.54173			2.88849	0.24126			2.88849	0.50335
			3.5003	0.19071			3.57526	0.46301																						1107	2282.01	19807	13452					2.90063	0.53904			2.90063	0.23958			2.90063	0.50093
			3.51166	0.18952			3.58652	0.46086																						1694	3904.01	3291	4256					2.91277	0.53636			2.91277	0.23792			2.91277	0.49852
			3.52302	0.18834			3.59779	0.45872																						3737	7048	5836.01	64099					2.9249	0.53369			2.9249	0.23628			2.9249	0.49612
			3.53438	0.18717			3.60905	0.45659																						5893.02	26375	6428.99	39189					2.93704	0.53104			2.93704	0.23465			2.93704	0.49374
			3.54574	0.18601			3.62031	0.45447																						1894	3955.01	40126	13145					2.94918	0.5284			2.94918	0.23303			2.94918	0.49136
			3.5571	0.18486			3.63158	0.45237																						12825	5671.01	9568.99	9054.99					2.96132	0.52577			2.96132	0.23144			2.96132	0.489
			3.56846	0.18371			3.64284	0.45027																						2167.99	28953	46442	18391					2.97345	0.52316			2.97345	0.22985			2.97345	0.48664
			3.57982	0.18258			3.6541	0.44818																						2868.01	14273	28097	41071					2.98559	0.52056			2.98559	0.22828			2.98559	0.4843
			3.59118	0.18146			3.66537	0.4461																						1038	6263.01	9923.01	11232					2.99773	0.51797			2.99773	0.22673			2.99773	0.48197
			3.60255	0.18035			3.67663	0.44403																						8927.98	4523	7055.99	6073.99					3.00986	0.5154			3.00986	0.22519			3.00986	0.47965
			3.61391	0.17925			3.68789	0.44197																						7101.02	19725	13138	6646					3.022	0.51283			3.022	0.22366			3.022	0.47734
			3.62527	0.17816			3.69916	0.43992																						3378	8350.99	29977	21702					3.03414	0.51028			3.03414	0.22215			3.03414	0.47505
			3.63663	0.17708			3.71042	0.43788																						2155	5515.99	8397	5883.99					3.04628	0.50775			3.04628	0.22065			3.04628	0.47276
			3.64799	0.176			3.72168	0.43585																						9388.97	3262.99	5452.99	12929					3.05841	0.50522			3.05841	0.21917			3.05841	0.47048
			3.65935	0.17494			3.73295	0.43383																						4182.99	10128	4718.99	5827					3.07055	0.50271			3.07055	0.2177			3.07055	0.46822
			3.67071	0.17389			3.74421	0.43182																						2877.99	2729	15606	9647					3.08269	0.50021			3.08269	0.21624			3.08269	0.46597
			3.68207	0.17284			3.75547	0.42982																						1768	3598	4732	5277					3.09482	0.49772			3.09482	0.21479			3.09482	0.46372
			3.69343	0.1718			3.76674	0.42783																						5226.01	5812.99	9006.01	50574					3.10696	0.49525			3.10696	0.21336			3.10696	0.46149
			3.70479	0.17077			3.778	0.42585																						1397.99	4612	4374	29590					3.1191	0.49279			3.1191	0.21194			3.1191	0.45927
			3.71615	0.16975			3.78926	0.42388																						1859	3022.01	7425	70278					3.13124	0.49034			3.13124	0.21053			3.13124	0.45706
			3.72751	0.16874			3.80053	0.42192																						3046.99	3163	4001	14329					3.14337	0.4879			3.14337	0.20914			3.14337	0.45486
			3.73887	0.16773			3.81179	0.41996																						1648	2424	35994	7339					3.15551	0.48547			3.15551	0.20776			3.15551	0.45267
			3.75023	0.16674			3.82305	0.41802																						2605	22792	19870	17875					3.16765	0.48306			3.16765	0.20639			3.16765	0.4505
			3.76159	0.16575			3.83432	0.41609																						1593.99	12661	49727	7224					3.17978	0.48066			3.17978	0.20503			3.17978	0.44833
			3.77295	0.16477			3.84558	0.41416																						1253	30992	2826	23258					3.19192	0.47827			3.19192	0.20368			3.19192	0.44617
			3.78431	0.1638			3.85684	0.41225																						11098	6763.01	10447	3911					3.20406	0.47589			3.20406	0.20234			3.20406	0.44402
			3.79567	0.16283			3.86811	0.41034																						4690.99	3493.99	5180.01	15574					3.2162	0.47352			3.2162	0.20102			3.2162	0.44189
			3.80703	0.16188			3.87937	0.40844																						6176.99	8039.01	12594	9219					3.22833	0.47117			3.22833	0.1997			3.22833	0.43976
			3.81839	0.16093			3.89063	0.40655																						15186	3640.01	5958.01	21532					3.24047	0.46883			3.24047	0.1984			3.24047	0.43764
			3.82975	0.15999			3.9019	0.40467																						2959.99	2164	3278	7891.99					3.25261	0.4665			3.25261	0.19711			3.25261	0.43554
			3.84111	0.15905			3.91316	0.4028																						1600	10545	16366	30523					3.26474	0.46418			3.26474	0.19583			3.26474	0.43344
			3.85247	0.15812			3.92442	0.40094																						4171.99	7209.99	11235	8650					3.27688	0.46187			3.27688	0.19456			3.27688	0.43136
			3.86383	0.1572			3.93569	0.39909																						1809	4391	6540.99	6610					3.28902	0.45957			3.28902	0.1933			3.28902	0.42928
			3.87519	0.15629			3.94695	0.39725																						5227.99	3652.01	15299	42444					3.30116	0.45729			3.30116	0.19205			3.30116	0.42721
			3.88655	0.15538			3.95821	0.39541																						1063	9519.99	5788.01	22615					3.31329	0.45502			3.31329	0.19081			3.31329	0.42516
			3.89791	0.15448			3.96947	0.39359																						3703.01	14241	22194	7985					3.32543	0.45275			3.32543	0.18958			3.32543	0.42311
			3.90927	0.15359			3.98074	0.39177																						2075.01	4063	6368	12579					3.33757	0.4505			3.33757	0.18836			3.33757	0.42108
			3.92064	0.15271			3.992	0.38996																						1506	18943	5118	4987					3.3497	0.44826			3.3497	0.18715			3.3497	0.41905
			3.932	0.15183			4.00326	0.38816																						10249	2777.99	29711	6299.01					3.36184	0.44603			3.36184	0.18595			3.36184	0.41703
			3.94336	0.15095			4.01453	0.38637																						7293.99	3400.99	15902	5160					3.37398	0.44382			3.37398	0.18476			3.37398	0.41503
			3.95472	0.15009			4.02579	0.38459																						1956.01	5551.99	5955	25758					3.38612	0.44161			3.38612	0.18357			3.38612	0.41303
			3.96608	0.14923			4.03705	0.38281																						9082.97	10023	9108.99	12757					3.39825	0.43941			3.39825	0.1824			3.39825	0.41104
			3.97744	0.14837			4.04832	0.38105																						1328	1933	3460	11537					3.41039	0.43723			3.41039	0.18124			3.41039	0.40906
			3.9888	0.14753			4.05958	0.37929																						1756	2913	4774	113467					3.42253	0.43506			3.42253	0.18009			3.42253	0.4071
			4.00016	0.14669			4.07084	0.37754																						2638.01	2664	4050	8139.01					3.43466	0.43289			3.43466	0.17894			3.43466	0.40514
			4.01152	0.14585			4.08211	0.3758																						4665.99	11480	17758	12041					3.4468	0.43074			3.4468	0.1778			3.4468	0.40319
			4.02288	0.14502			4.09337	0.37407																						1092	6173.99	9602	10447					3.45894	0.4286			3.45894	0.17668			3.45894	0.40125
			4.03424	0.1442			4.10463	0.37234																						1552.01	5013	8309.01	15856					3.47108	0.42647			3.47108	0.17556			3.47108	0.39932
			4.0456	0.14338			4.1159	0.37063																						1110	51254	80387	38371					3.48321	0.42435			3.48321	0.17445			3.48321	0.39739
			4.05696	0.14257			4.12716	0.36892																						2913	3706	5806.01	7161.99					3.49535	0.42224			3.49535	0.17335			3.49535	0.39548
			4.06832	0.14176			4.13842	0.36722																						2548	4974	9431	40922					3.50749	0.42014			3.50749	0.17225			3.50749	0.39358
			4.07968	0.14096			4.14969	0.36553																						24463.1	1781	7952.01	6691.01					3.51962	0.41805			3.51962	0.17117			3.51962	0.39169
			4.09104	0.14017			4.16095	0.36385																						1825	7308	11872	7593					3.53176	0.41597			3.53176	0.17009			3.53176	0.3898
			4.1024	0.13938			4.17221	0.36217																						2293	3450.01	5037.99	3997					3.5439	0.4139			3.5439	0.16903			3.5439	0.38792
			4.11376	0.1386			4.18348	0.3605																						2838	17727	26903	18264					3.55604	0.41185			3.55604	0.16796			3.55604	0.38606
			4.12512	0.13782			4.19474	0.35884																						3613.01	19185	29690	21361					3.56817	0.4098			3.56817	0.16691			3.56817	0.3842
			4.13648	0.13705			4.206	0.35719																						8665.01	3054	4645.99	9490					3.58031	0.40776			3.58031	0.16587			3.58031	0.38235
			4.14784	0.13628			4.21727	0.35555																						9406.98	2827.99	5190	7979.01					3.59245	0.40573			3.59245	0.16483			3.59245	0.38051
			4.1592	0.13552			4.22853	0.35391																						1636	3358	3285	31514					3.60458	0.40372			3.60458	0.1638			3.60458	0.37868
			4.17056	0.13476			4.23979	0.35229																						1828.01	2302	12901	8740					3.61672	0.40171			3.61672	0.16278			3.61672	0.37686
			4.18192	0.13401			4.25106	0.35067																						1250	7953.98	7015.01	22443					3.62886	0.39971			3.62886	0.16177			3.62886	0.37504
			4.19328	0.13327			4.26232	0.34905																						1095	4648.01	14984	4604					3.641	0.39773			3.641	0.16076			3.641	0.37324
			4.20464	0.13253			4.27358	0.34745																						3870.02	9429	5620.99	3883					3.65313	0.39575			3.65313	0.15976			3.65313	0.37144
			4.216	0.13179			4.28485	0.34585																						4642.01	3503	23702	78683					3.66527	0.39378			3.66527	0.15877			3.66527	0.36966
			4.22736	0.13106			4.29611	0.34426																						3536	14978	6881.01	37880					3.67741	0.39182			3.67741	0.15778			3.67741	0.36788
			4.23873	0.13033			4.30737	0.34268																						1856.99	2105	16387	10302					3.68954	0.38987			3.68954	0.1568			3.68954	0.36611
			4.25009	0.12961			4.31864	0.34111																						7294.99	4050	3518	5365					3.70168	0.38794			3.70168	0.15583			3.70168	0.36435
			4.26145	0.12889			4.3299	0.33954																						4961.99	10691	56755	40865					3.71382	0.38601			3.71382	0.15487			3.71382	0.36259
			4.27281	0.12818			4.34116	0.33798																						2092.01	16521	26787	10046					3.72596	0.38409			3.72596	0.15391			3.72596	0.36085
			4.28417	0.12747			4.35243	0.33643																						8301.03	21209	7156.99	21222					3.73809	0.38218			3.73809	0.15296			3.73809	0.35911
			4.29553	0.12677			4.36369	0.33488																						10474	4519.99	4159	8038.99					3.75023	0.38028			3.75023	0.15202			3.75023	0.35738
			4.30689	0.12607			4.37495	0.33335																						2296	2403	29950	8640.99					3.76237	0.37839			3.76237	0.15108			3.76237	0.35566
			4.31825	0.12538			4.38622	0.33182																						1177	19162	7274	22073					3.7745	0.37651			3.7745	0.15015			3.7745	0.35395
			4.32961	0.12469			4.39748	0.33029																						9940.02	4448.01	11544	4766					3.78664	0.37464			3.78664	0.14923			3.78664	0.35225
			4.34097	0.12401			4.40874	0.32878																						1936.99	6916.01	3272.01	3875					3.79878	0.37277			3.79878	0.14831			3.79878	0.35055
			4.35233	0.12333			4.42001	0.32727																						3577	3925.99	5959.01	5527					3.81092	0.37092			3.81092	0.1474			3.81092	0.34887
			4.36369	0.12265			4.43127	0.32577																						1215	15224	5890.01	8760.01					3.82305	0.36908			3.82305	0.1465			3.82305	0.34719
			4.37505	0.12198			4.44253	0.32428																						1878	3904	16772	9856.99					3.83519	0.36724			3.83519	0.1456			3.83519	0.34552
			4.38641	0.12132			4.4538	0.32279																						7269	10355	4334	7951					3.84733	0.36541			3.84733	0.14471			3.84733	0.34385
			4.39777	0.12065			4.46506	0.32131																						1969.01	1999	6465	5771					3.85946	0.3636			3.85946	0.14382			3.85946	0.3422
			4.40913	0.11999			4.47632	0.31984																						5266.01	3107.99	7514.01	6468.99					3.8716	0.36179			3.8716	0.14294			3.8716	0.34055
			4.42049	0.11934			4.48759	0.31837																						1105.99	4171.01	4690.01	5561					3.88374	0.35999			3.88374	0.14207			3.88374	0.33891
			4.43185	0.11869			4.49885	0.31691																						1052	5162	4704	24964					3.89588	0.3582			3.89588	0.1412			3.89588	0.33728
			4.44321	0.11805			4.51011	0.31546																						1848.99	2431	6122.99	38573					3.90801	0.35642			3.90801	0.14034			3.90801	0.33566
			4.45457	0.1174			4.52137	0.31402																						1977	2804	3682	3968					3.92015	0.35465			3.92015	0.13948			3.92015	0.33404
			4.46593	0.11677			4.53264	0.31258																						2297	4016	17083	9906					3.93229	0.35289			3.93229	0.13863			3.93229	0.33244
			4.47729	0.11613			4.5439	0.31115																						2008.99	10516	28883	50093					3.94442	0.35113			3.94442	0.13779			3.94442	0.33084
			4.48865	0.1155			4.55516	0.30972																						1411.99	19421	2711.01	151443					3.95656	0.34939			3.95656	0.13695			3.95656	0.32925
			4.50001	0.11488			4.56643	0.3083																						1174	4428.99	7009	22274					3.9687	0.34765			3.9687	0.13612			3.9687	0.32766
			4.51137	0.11426			4.57769	0.30689																						5111	22640	35975	7462.99					3.98084	0.34592			3.98084	0.13529			3.98084	0.32608
			4.52273	0.11364			4.58895	0.30549																						9975	68682.1	108249	46611					3.99297	0.3442			3.99297	0.13447			3.99297	0.32451
			4.53409	0.11302			4.60022	0.30409																						895.004	9483.98	15881	22998					4.00511	0.34249			4.00511	0.13366			4.00511	0.32295
			4.54545	0.11241			4.61148	0.3027																						2076.01	2983.01	5074.01	48570					4.01725	0.34079			4.01725	0.13285			4.01725	0.3214
			4.55682	0.11181			4.62274	0.30132																						11721	21156	33753	13003					4.02938	0.33909			4.02938	0.13204			4.02938	0.31985
			4.56818	0.1112			4.63401	0.29994																						32189	10835	17410	11118					4.04152	0.33741			4.04152	0.13124			4.04152	0.31831
			4.57954	0.1106			4.64527	0.29857																						4680	5517.01	9010	17935					4.05366	0.33573			4.05366	0.13045			4.05366	0.31678
			4.5909	0.11001			4.65653	0.2972																						1305	20865	33263	5116.99					4.0658	0.33406			4.0658	0.12966			4.0658	0.31526
			4.60226	0.10942			4.6678	0.29584																						10103	4685	7844.99	44160					4.07793	0.3324			4.07793	0.12887			4.07793	0.31374
			4.61362	0.10883			4.67906	0.29449																						5386.02	9291.98	14101	5453					4.09007	0.33075			4.09007	0.1281			4.09007	0.31223
			4.62498	0.10824			4.69032	0.29315																						3006.99	1993	2974	19134					4.10221	0.3291			4.10221	0.12732			4.10221	0.31073
			4.63634	0.10766			4.70159	0.29181																						10389	2111	4170	11038					4.11434	0.32747			4.11434	0.12655			4.11434	0.30923
			4.6477	0.10709			4.71285	0.29048																						2160	4383.99	7147.01	71101					4.12648	0.32584			4.12648	0.12579			4.12648	0.30774
			4.65906	0.10651			4.72411	0.28915																						5600	2834	4514.01	5095					4.13862	0.32422			4.13862	0.12503			4.13862	0.30626
			4.67042	0.10594			4.73538	0.28783																						1435.99	17225	26291	44150					4.15076	0.32261			4.15076	0.12428			4.15076	0.30479
			4.68178	0.10537			4.74664	0.28652																						2798	1767	3320.01	111145					4.16289	0.321			4.16289	0.12353			4.16289	0.30332
			4.69314	0.10481			4.7579	0.28521																						2210	8764.01	14071	10689					4.17503	0.31941			4.17503	0.12279			4.17503	0.30186
			4.7045	0.10425			4.76917	0.28391																						10056	5621	8951.01	364650					4.18717	0.31782			4.18717	0.12205			4.18717	0.30041
			4.71586	0.10369			4.78043	0.28261																						1540	36274	41572	74509					4.1993	0.31624			4.1993	0.12131			4.1993	0.29897
			4.72722	0.10314			4.79169	0.28132																						5352.99	2786	4014	21156					4.21144	0.31467			4.21144	0.12059			4.21144	0.29753
			4.73858	0.10259			4.80296	0.28004																						3534	21093	33313	15384					4.22358	0.3131			4.22358	0.11986			4.22358	0.29609
			4.74994	0.10204			4.81422	0.27876																						1830	55286.1	82855	35801					4.23572	0.31154			4.23572	0.11914			4.23572	0.29467
			4.7613	0.1015			4.82548	0.27749																						14713	5361	11756	7521					4.24785	0.31			4.24785	0.11843			4.24785	0.29325
			4.77266	0.10096			4.83675	0.27623																						11579	23368	8032	25968					4.25999	0.30845			4.25999	0.11772			4.25999	0.29184
			4.78402	0.10042			4.84801	0.27497																						15390	180480	25616	153721					4.27213	0.30692			4.27213	0.11701			4.27213	0.29044
			4.79538	0.09988			4.85927	0.27371																						4801	10325	57889	3503					4.28426	0.30539			4.28426	0.11631			4.28426	0.28904
			4.80674	0.09935			4.87054	0.27247																						3264.01	6752	16478	37066					4.2964	0.30388			4.2964	0.11561			4.2964	0.28765
			4.8181	0.09882			4.8818	0.27123																						9438	11823	10612	25053					4.30854	0.30237			4.30854	0.11492			4.30854	0.28626
			4.82946	0.0983			4.89306	0.26999																						20511	17638	12613	38895					4.32068	0.30086			4.32068	0.11423			4.32068	0.28489
			4.84082	0.09778			4.90433	0.26876																						10421	4564.01	206306	14354					4.33281	0.29937			4.33281	0.11355			4.33281	0.28351
			4.85218	0.09726			4.91559	0.26754																						5890.99	11753	18709	18454					4.34495	0.29788			4.34495	0.11287			4.34495	0.28215
			4.86355	0.09674			4.92685	0.26632																						3341	12747	26090	301633					4.35709	0.2964			4.35709	0.11219			4.35709	0.28079
			4.87491	0.09623			4.93812	0.26511																						4517.01	62757	4848	89113.1					4.36922	0.29492			4.36922	0.11152			4.36922	0.27944
			4.88627	0.09572			4.94938	0.2639																						2064.01	18446	18962	57381					4.38136	0.29346			4.38136	0.11086			4.38136	0.2781
			4.89763	0.09521			4.96064	0.2627																						5880.01	12019	113953	51655					4.3935	0.292			4.3935	0.1102			4.3935	0.27676
			4.90899	0.09471			4.97191	0.26151																						6700.01	19019	27920	117210					4.40564	0.29055			4.40564	0.10954			4.40564	0.27543
			4.92035	0.09421			4.98317	0.26032																						9663.02	6205	18542	34658					4.41777	0.2891			4.41777	0.10888			4.41777	0.2741
			4.93171	0.09371			4.99443	0.25913																						52226.1	7962.01	29685	10845					4.42991	0.28767			4.42991	0.10824			4.42991	0.27278
			4.94307	0.09321			5.0057	0.25796																						1645	28153	10817	17605					4.44205	0.28623			4.44205	0.10759			4.44205	0.27147
			4.95443	0.09272			5.01696	0.25678																						7104.02	146146	14103	45792					4.45418	0.28481			4.45418	0.10695			4.45418	0.27016
			4.96579	0.09223			5.02822	0.25562																						7186	31014	207726	4634					4.46632	0.2834			4.46632	0.10631			4.46632	0.26886
			4.97715	0.09175			5.03948	0.25445																						1323	4782	39161	19554					4.47846	0.28199			4.47846	0.10568			4.47846	0.26757
			4.98851	0.09126			5.05075	0.2533																						9056.99	70258.1	42401	14508					4.4906	0.28058			4.4906	0.10505			4.4906	0.26628
			4.99987	0.09078			5.06201	0.25215																						10334	16556	38761	35709					4.50273	0.27919			4.50273	0.10442			4.50273	0.265
			5.01123	0.0903			5.07327	0.251																						6920.01	20483	83387	26111					4.51487	0.2778			4.51487	0.1038			4.51487	0.26373
			5.02259	0.08983			5.08454	0.24986																						26151	8255	25690	33711					4.52701	0.27642			4.52701	0.10318			4.52701	0.26246
			5.03395	0.08935			5.0958	0.24873																						6079.99	22052	7928.01	4224					4.53914	0.27505			4.53914	0.10257			4.53914	0.26119
			5.04531	0.08888			5.10706	0.2476																						9063	2776	12420	8527					4.55128	0.27368			4.55128	0.10196			4.55128	0.25994
			5.05667	0.08841			5.11833	0.24648																						3819.01	8995	33114	20148					4.56342	0.27232			4.56342	0.10135			4.56342	0.25869
			5.06803	0.08795			5.12959	0.24536																						4296	7171.01	4127	56223					4.57556	0.27096			4.57556	0.10075			4.57556	0.25744
			5.07939	0.08749			5.14085	0.24424																						4304	9947	12450	88035.9					4.58769	0.26962			4.58769	0.10015			4.58769	0.2562
			5.09075	0.08703			5.15212	0.24314																						75946.9	17286	11320	24516					4.59983	0.26828			4.59983	0.09956			4.59983	0.25497
			5.10211	0.08657			5.16338	0.24203																						13890	16880	15732	42834					4.61197	0.26694			4.61197	0.09897			4.61197	0.25374
			5.11347	0.08611			5.17464	0.24094																						14763	15930	26615	15147					4.6241	0.26562			4.6241	0.09838			4.6241	0.25252
			5.12483	0.08566			5.18591	0.23984																						2858.99	4372.99	25507	16947					4.63624	0.2643			4.63624	0.0978			4.63624	0.25131
			5.13619	0.08521			5.19717	0.23876																						17387	9774	3710	29693					4.64838	0.26298			4.64838	0.09722			4.64838	0.2501
			5.14755	0.08477			5.20843	0.23767																						9405.02	7432.99	6588.99	26475					4.66052	0.26167			4.66052	0.09664			4.66052	0.24889
			5.15891	0.08432			5.2197	0.2366																						12138	15940	19670	140570					4.67265	0.26037			4.67265	0.09607			4.67265	0.2477
			5.17027	0.08388			5.23096	0.23553																						2791	12044	24988	6247.01					4.68479	0.25908			4.68479	0.0955			4.68479	0.2465
			5.18164	0.08344			5.24222	0.23446																						10929	20819	14882	18804					4.69693	0.25779			4.69693	0.09493			4.69693	0.24532
			5.193	0.083			5.25349	0.2334																						4942.99	8147.01	23584	484851					4.70906	0.25651			4.70906	0.09437			4.70906	0.24414
			5.20436	0.08257			5.26475	0.23234																						1781	6842.01	12520	63458.1					4.7212	0.25523			4.7212	0.09381			4.7212	0.24296
			5.21572	0.08214			5.27601	0.23129																						11496	11006	18703	9091					4.73334	0.25396			4.73334	0.09325			4.73334	0.24179
			5.22708	0.08171			5.28728	0.23024																						4433.99	13749	32383	42080					4.74547	0.2527			4.74547	0.0927			4.74547	0.24063
			5.23844	0.08128			5.29854	0.2292																						3966.01	106392	12176	33428					4.75761	0.25145			4.75761	0.09215			4.75761	0.23947
			5.2498	0.08085			5.3098	0.22816																						5996.99	71848.9	12429	114087					4.76975	0.2502			4.76975	0.09161			4.76975	0.23832
			5.26116	0.08043			5.32107	0.22713																						9489.03	2796	16760	12885					4.78189	0.24895			4.78189	0.09106			4.78189	0.23717
			5.27252	0.08001			5.33233	0.2261																						9802.02	2533	18847	4840					4.79402	0.24771			4.79402	0.09053			4.79402	0.23603
			5.28388	0.07959			5.34359	0.22508																						1545	32113	102910	3987					4.80616	0.24648			4.80616	0.08999			4.80616	0.23489
			5.29524	0.07918			5.35486	0.22406																						2569.99	9764	50848	139782					4.8183	0.24526			4.8183	0.08946			4.8183	0.23376
			5.3066	0.07876			5.36612	0.22305																						6892	20835	4570.99	33461					4.83043	0.24404			4.83043	0.08893			4.83043	0.23264
			5.31796	0.07835			5.37738	0.22204																						9260.02	11441	4427.99	7955					4.84257	0.24282			4.84257	0.0884			4.84257	0.23152
			5.32932	0.07794			5.38865	0.22104																						5115	4006.01	13951	6398.99					4.85471	0.24162			4.85471	0.08788			4.85471	0.23041
			5.34068	0.07754			5.39991	0.22004																						8331.01	20375	33670	21842					4.86685	0.24042			4.86685	0.08736			4.86685	0.2293
			5.35204	0.07713			5.41117	0.21905																						4325.99	16567	45837	16128					4.87898	0.23922			4.87898	0.08684			4.87898	0.22819
			5.3634	0.07673			5.42244	0.21806																						7145	56208	6995.01	6383.01					4.89112	0.23803			4.89112	0.08633			4.89112	0.2271
			5.37476	0.07633			5.4337	0.21707																						11869	111453	17892	57976.9					4.90326	0.23685			4.90326	0.08582			4.90326	0.226
			5.38612	0.07593			5.44496	0.21609																						4675	6224.01	31140	39458					4.91539	0.23567			4.91539	0.08531			4.91539	0.22492
			5.39748	0.07554			5.45623	0.21512																						4186.99	16130	26129	25135					4.92753	0.2345			4.92753	0.08481			4.92753	0.22383
			5.40884	0.07514			5.46749	0.21414																						6730.02	3876	163814	118897					4.93967	0.23333			4.93967	0.08431			4.93967	0.22276
			5.4202	0.07475			5.47875	0.21318																						6624.99	4088	4012	70950					4.95181	0.23217			4.95181	0.08381			4.95181	0.22168
			5.43156	0.07436			5.49002	0.21222																						17706	10646	9707	4154					4.96394	0.23102			4.96394	0.08332			4.96394	0.22062
			5.44292	0.07398			5.50128	0.21126																						37486	7561.99	3316	357047					4.97608	0.22987			4.97608	0.08283			4.97608	0.21956
			5.45428	0.07359			5.51254	0.21031																						1782	3294	102747	4956					4.98822	0.22873			4.98822	0.08234			4.98822	0.2185
			5.46564	0.07321			5.52381	0.20936																						1351	110683	80201.1	4912					5.00035	0.22759			5.00035	0.08185			5.00035	0.21745
			5.477	0.07283			5.53507	0.20841																						5879.02	28865	6344.01	11041					5.01249	0.22646			5.01249	0.08137			5.01249	0.2164
			5.48836	0.07245			5.54633	0.20747																						11288	19847	24883	50678					5.02463	0.22533			5.02463	0.08089			5.02463	0.21536
			5.49973	0.07207			5.5576	0.20654																						16587	58433.1	5623.01	38487					5.03677	0.22421			5.03677	0.08041			5.03677	0.21432
			5.51109	0.0717			5.56886	0.20561																						2441	11388	16684	21439					5.0489	0.2231			5.0489	0.07994			5.0489	0.21329
			5.52245	0.07133			5.58012	0.20468																						6134.99	35078	12607	10248					5.06104	0.22199			5.06104	0.07947			5.06104	0.21227
			5.53381	0.07096			5.59138	0.20376																						10731	2152	160527	51085					5.07318	0.22088			5.07318	0.079			5.07318	0.21124
			5.54517	0.07059			5.60265	0.20284																						9182	83376	4986	33386					5.08531	0.21979			5.08531	0.07853			5.08531	0.21023
			5.55653	0.07022			5.61391	0.20193																						59333.9	2149	42369	58561					5.09745	0.21869			5.09745	0.07807			5.09745	0.20922
			5.56789	0.06986			5.62517	0.20102																						3904.99	2581.99	30521	122439					5.10959	0.21761			5.10959	0.07761			5.10959	0.20821
			5.57925	0.06949			5.63644	0.20012																						1603	6475.99	18477	37587					5.12173	0.21652			5.12173	0.07715			5.12173	0.20721
			5.59061	0.06913			5.6477	0.19921																						1423	25583	87781.9	13707					5.13386	0.21545			5.13386	0.0767			5.13386	0.20621
			5.60197	0.06878			5.65896	0.19832																						36277	18731	53082	23201					5.146	0.21438			5.146	0.07625			5.146	0.20522
			5.61333	0.06842			5.67023	0.19743																						8444.99	10035	263657	4874					5.15814	0.21331			5.15814	0.0758			5.15814	0.20423
			5.62469	0.06806			5.68149	0.19654																						8066.02	4952	3945.99	51219					5.17027	0.21225			5.17027	0.07535			5.17027	0.20325
			5.63605	0.06771			5.69275	0.19565																						2130	27006	4842.01	13244					5.18241	0.2112			5.18241	0.07491			5.18241	0.20227
			5.64741	0.06736			5.70402	0.19477																						2394.01	15965	8542.99	9670					5.19455	0.21015			5.19455	0.07447			5.19455	0.2013
			5.65877	0.06701			5.71528	0.1939																						5975	28578	36694	24363					5.20669	0.2091			5.20669	0.07403			5.20669	0.20033
			5.67013	0.06666			5.72654	0.19303																						4363.01	60944	7677	5575					5.21882	0.20806			5.21882	0.07359			5.21882	0.19936
			5.68149	0.06632			5.73781	0.19216																						7644.01	55287.1	27308	76180					5.23096	0.20703			5.23096	0.07316			5.23096	0.1984
			5.69285	0.06598			5.74907	0.1913																						56313.1	18272	15275	87720					5.2431	0.206			5.2431	0.07273			5.2431	0.19745
			5.70421	0.06564			5.76033	0.19044																						2029.01	7004.99	36898	6123					5.25523	0.20497			5.25523	0.0723			5.25523	0.1965
			5.71557	0.0653			5.7716	0.18958																						13255	11924	26041	11184					5.26737	0.20395			5.26737	0.07187			5.26737	0.19555
			5.72693	0.06496			5.78286	0.18873																						11120	2153	42316	38993					5.27951	0.20294			5.27951	0.07145			5.27951	0.19461
			5.73829	0.06462			5.79412	0.18788																						6552.99	2381.01	90068	6255					5.29165	0.20193			5.29165	0.07103			5.29165	0.19368
			5.74965	0.06429			5.80539	0.18704																						13686	25808	28512	6715.01					5.30378	0.20093			5.30378	0.07061			5.30378	0.19274
			5.76101	0.06396			5.81665	0.1862																						1255	6538.99	2874	10583					5.31592	0.19993			5.31592	0.0702			5.31592	0.19182
			5.77237	0.06363			5.82791	0.18536																						12659	4621.99	10111	53545					5.32806	0.19893			5.32806	0.06979			5.32806	0.19089
			5.78373	0.0633			5.83918	0.18453																						19071	12033	17648	6264					5.34019	0.19795			5.34019	0.06938			5.34019	0.18997
			5.79509	0.06297			5.85044	0.18371																						43658	40262	3355	31939					5.35233	0.19696			5.35233	0.06897			5.35233	0.18906
			5.80645	0.06264			5.8617	0.18288																						16775	2841.99	3874	41501					5.36447	0.19598			5.36447	0.06856			5.36447	0.18815
			5.81782	0.06232			5.87297	0.18206																						1246	44792	39664	39217					5.37661	0.19501			5.37661	0.06816			5.37661	0.18725
			5.82918	0.062			5.88423	0.18124																						1652.99	38203	9806	7357.98					5.38874	0.19404			5.38874	0.06776			5.38874	0.18634
			5.84054	0.06168			5.89549	0.18043																						3245.01	2949	8243	2877					5.40088	0.19307			5.40088	0.06736			5.40088	0.18545
			5.8519	0.06136			5.90676	0.17962																						13368	19045	18895	11882					5.41302	0.19211			5.41302	0.06696			5.41302	0.18456
			5.86326	0.06104			5.91802	0.17882																						10285	4903.01	5176	14162					5.42515	0.19116			5.42515	0.06657			5.42515	0.18367
			5.87462	0.06073			5.92928	0.17802																						5925	3051	56208	1265					5.43729	0.19021			5.43729	0.06618			5.43729	0.18278
			5.88598	0.06042			5.94055	0.17722																						3423.99	3968	64956	4822					5.44943	0.18926			5.44943	0.06579			5.44943	0.1819
			5.89734	0.06011			5.95181	0.17643																						14005	5192	5299.01	7825.99					5.46157	0.18832			5.46157	0.0654			5.46157	0.18103
			5.9087	0.0598			5.96307	0.17564																						9551.02	28426	28908	11301					5.4737	0.18739			5.4737	0.06502			5.4737	0.18016
			5.92006	0.05949			5.97434	0.17485																						15054	2669	8045	6290.99					5.48584	0.18645			5.48584	0.06464			5.48584	0.17929
			5.93142	0.05918			5.9856	0.17407																						30970.9	20094	6208.99	8851.02					5.49798	0.18553			5.49798	0.06426			5.49798	0.17843
			5.94278	0.05888			5.99686	0.17329																						3314	16012	4910	5836					5.51011	0.1846			5.51011	0.06388			5.51011	0.17757
			5.95414	0.05857			6.00813	0.17251																						16673	20206	8084	5393.02					5.52225	0.18369			5.52225	0.06351			5.52225	0.17671
			5.9655	0.05827			6.01939	0.17174																						9886.02	3355	41351	20565					5.53439	0.18277			5.53439	0.06313			5.53439	0.17586
			5.97686	0.05797			6.03065	0.17097																						3955.01	1004	4631	2297					5.54653	0.18186			5.54653	0.06276			5.54653	0.17502
			5.98822	0.05767			6.04192	0.17021																						7121.01	4120.01	23887	7386					5.55866	0.18096			5.55866	0.06239			5.55866	0.17418
			5.99958	0.05738			6.05318	0.16945																						1589	6220.98	29636	3724.01					5.5708	0.18006			5.5708	0.06203			5.5708	0.17334
			6.01094	0.05708			6.06444	0.16869																						7428.98	2350.99	28781	24354.1					5.58294	0.17917			5.58294	0.06166			5.58294	0.1725
			6.0223	0.05679			6.07571	0.16794																						1713	2664.99	5338.98	8103					5.59507	0.17827			5.59507	0.0613			5.59507	0.17167
			6.03366	0.05649			6.08697	0.16719																						12986	3934.98	8373.98	3792.01					5.60721	0.17739			5.60721	0.06094			5.60721	0.17085
			6.04502	0.0562			6.09823	0.16644																						3663	5284	1726	8302.02					5.61935	0.17651			5.61935	0.06058			5.61935	0.17002
			6.05638	0.05592			6.10949	0.1657																						2774	3800.02	10063	2660.01					5.63149	0.17563			5.63149	0.06023			5.63149	0.16921
			6.06774	0.05563			6.12076	0.16496																						7191.99	2367.01	3378.99	1770					5.64362	0.17476			5.64362	0.05987			5.64362	0.16839
			6.0791	0.05534			6.13202	0.16422																						21480	2543	4034.98	2034.01					5.65576	0.17389			5.65576	0.05952			5.65576	0.16758
			6.09046	0.05506			6.14328	0.16349																						1911.99	9302.98	5624.02	1435.99					5.6679	0.17302			5.6679	0.05917			5.6679	0.16678
			6.10182	0.05477			6.15455	0.16276																						22741	781	8150.02	4820.01					5.68003	0.17216			5.68003	0.05883			5.68003	0.16597
			6.11318	0.05449			6.16581	0.16203																						2092.99	3623	6469.97	3396.01					5.69217	0.17131			5.69217	0.05848			5.69217	0.16517
			6.12455	0.05421			6.17707	0.16131																						20730	1916	3920.01	6171					5.70431	0.17045			5.70431	0.05814			5.70431	0.16438
			6.13591	0.05393			6.18834	0.16059																						3235	643	3992.01	1745					5.71645	0.16961			5.71645	0.0578			5.71645	0.16359
			6.14727	0.05366			6.1996	0.15987																						10374	3483.01	1411.01	2321					5.72858	0.16876			5.72858	0.05746			5.72858	0.1628
			6.15863	0.05338			6.21086	0.15916																						2592	1979	5234.02	13445					5.74072	0.16792			5.74072	0.05712			5.74072	0.16202
			6.16999	0.05311			6.22213	0.15845																						2032	4074.98	14245.9	39145					5.75286	0.16709			5.75286	0.05679			5.75286	0.16124
			6.18135	0.05284			6.23339	0.15774																						2989	996	2769.01	6248.01					5.76499	0.16626			5.76499	0.05645			5.76499	0.16046
			6.19271	0.05256			6.24465	0.15704																						15514	1020	17138	6362.97					5.77713	0.16543			5.77713	0.05612			5.77713	0.15969
			6.20407	0.05229			6.25592	0.15634																						1927	9866.01	5394.02	3604					5.78927	0.16461			5.78927	0.05579			5.78927	0.15892
			6.21543	0.05203			6.26718	0.15564																						10456	1352	6139.99	2519.99					5.80141	0.16379			5.80141	0.05546			5.80141	0.15816
			6.22679	0.05176			6.27844	0.15495																						8901	2316.01	2601	17008					5.81354	0.16298			5.81354	0.05514			5.81354	0.1574
			6.23815	0.05149			6.28971	0.15426																						11519	1482.99	1599.99	5111.99					5.82568	0.16217			5.82568	0.05482			5.82568	0.15664
			6.24951	0.05123			6.30097	0.15357																						1742	1200.99	1340	5717.99					5.83782	0.16136			5.83782	0.05449			5.83782	0.15588
			6.26087	0.05097			6.31223	0.15289																						674.994	716	1747	6570.01					5.84995	0.16056			5.84995	0.05417			5.84995	0.15513
			6.27223	0.05071			6.3235	0.15221																						2227	1327	818	4948.02					5.86209	0.15976			5.86209	0.05386			5.86209	0.15439
			6.28359	0.05045			6.33476	0.15153																						3064.98	6651	3353.01	17198					5.87423	0.15897			5.87423	0.05354			5.87423	0.15364
			6.29495	0.05019			6.34602	0.15086																						291	7082	2126	2292					5.88637	0.15818			5.88637	0.05323			5.88637	0.15291
			6.30631	0.04993			6.35729	0.15019																						1044.99	3152.99	1828.01	11697					5.8985	0.15739			5.8985	0.05291			5.8985	0.15217
			6.31767	0.04968			6.36855	0.14952																						307	1820.01	1077	7648.01					5.91064	0.15661			5.91064	0.0526			5.91064	0.15144
			6.32903	0.04942			6.37981	0.14885																						1493	898.001	1727.99	1085					5.92278	0.15583			5.92278	0.0523			5.92278	0.15071
			6.34039	0.04917			6.39108	0.14819																						1972.98	1448	27290.1	947.001					5.93491	0.15505			5.93491	0.05199			5.93491	0.14998
			6.35175	0.04892			6.40234	0.14753																						2560.99	7591.97	9598.04	3745					5.94705	0.15428			5.94705	0.05168			5.94705	0.14926
			6.36311	0.04867			6.4136	0.14688																						1795.01	1357.01	4212.01	918					5.95919	0.15352			5.95919	0.05138			5.95919	0.14854
			6.37447	0.04842			6.42487	0.14623																						1088.01	2390.99	4719.01	3505.98					5.97133	0.15275			5.97133	0.05108			5.97133	0.14783
			6.38583	0.04817			6.43613	0.14558																						1401	1915	2585.01	5098					5.98346	0.15199			5.98346	0.05078			5.98346	0.14712
			6.39719	0.04792			6.44739	0.14493																						525	4190.01	2109	2842					5.9956	0.15124			5.9956	0.05048			5.9956	0.14641
			6.40855	0.04768			6.45866	0.14429																						1754.98	2622	1846	12999					6.00774	0.15049			6.00774	0.05019			6.00774	0.1457
			6.41991	0.04743			6.46992	0.14364																						4322.01	1640	11587	6148.99					6.01987	0.14974			6.01987	0.04989			6.01987	0.145
			6.43127	0.04719			6.48118	0.14301																						968.001	2379	3612.01	10958					6.03201	0.14899			6.03201	0.0496			6.03201	0.14431
			6.44264	0.04695			6.49245	0.14237																						459	828	3876	9158.99					6.04415	0.14825			6.04415	0.04931			6.04415	0.14361
			6.454	0.04671			6.50371	0.14174																						1850.01	929.006	4688.98	27135					6.05629	0.14752			6.05629	0.04902			6.05629	0.14292
			6.46536	0.04647			6.51497	0.14111																						2004.02	5474	3221	21389					6.06842	0.14678			6.06842	0.04873			6.06842	0.14223
			6.47672	0.04623			6.52624	0.14049																						875.007	3924.02	11442	960.003					6.08056	0.14605			6.08056	0.04845			6.08056	0.14155
			6.48808	0.046			6.5375	0.13986																						538.004	5220.99	1564.99	4885.01					6.0927	0.14533			6.0927	0.04816			6.0927	0.14087
			6.49944	0.04576			6.54876	0.13924																						4894.99	918.996	7933	2894.01					6.10483	0.1446			6.10483	0.04788			6.10483	0.14019
			6.5108	0.04553			6.56003	0.13863																						704.007	1859	5534.02	5365					6.11697	0.14388			6.11697	0.0476			6.11697	0.13951
			6.52216	0.0453			6.57129	0.13801																						442	5690.02	764.995	12349					6.12911	0.14317			6.12911	0.04732			6.12911	0.13884
			6.53352	0.04507			6.58255	0.1374																						315.997	3134.02	748	5119					6.14125	0.14246			6.14125	0.04704			6.14125	0.13818
			6.54488	0.04484			6.59382	0.13679																						729	1626.01	2427.99	2872.01					6.15338	0.14175			6.15338	0.04677			6.15338	0.13751
			6.55624	0.04461			6.60508	0.13618																						1018.01	2663	2392.01	9687.98					6.16552	0.14104			6.16552	0.0465			6.16552	0.13685
			6.5676	0.04438			6.61634	0.13558																						315.997	1268.99	3760.01	7635.01					6.17766	0.14034			6.17766	0.04622			6.17766	0.13619
			6.57896	0.04415			6.62761	0.13498																						463.995	2975.02	1785	5163.01					6.18979	0.13965			6.18979	0.04595			6.18979	0.13553
			6.59032	0.04393			6.63887	0.13438																						579.003	1169.01	9510.01	12205					6.20193	0.13895			6.20193	0.04568			6.20193	0.13488
			6.60168	0.0437			6.65013	0.13379																						3970.03	2921.99	4408.02	11714					6.21407	0.13826			6.21407	0.04541			6.21407	0.13423
			6.61304	0.04348			6.66139	0.1332																						3485.97	5106.02	7797.97	5289.98					6.22621	0.13757			6.22621	0.04515			6.22621	0.13359
			6.6244	0.04326			6.67266	0.13261																						1724.01	4354.99	6677.97	910					6.23834	0.13689			6.23834	0.04488			6.23834	0.13294
			6.63576	0.04304			6.68392	0.13202																						523.005	2016	19295.9	1594					6.25048	0.13621			6.25048	0.04462			6.25048	0.1323
			6.64712	0.04282			6.69518	0.13144																						788.008	6362.97	14557	7367.01					6.26262	0.13553			6.26262	0.04436			6.26262	0.13167
			6.65848	0.0426			6.70645	0.13086																						647.995	5288.97	770	997.997					6.27475	0.13486			6.27475	0.0441			6.27475	0.13103
			6.66984	0.04239			6.71771	0.13028																						3665.97	3644	3236	3074.99					6.28689	0.13419			6.28689	0.04384			6.28689	0.1304
			6.6812	0.04217			6.72897	0.1297																						1194.98	2203	3690.99	1318.99					6.29903	0.13352			6.29903	0.04358			6.29903	0.12978
			6.69256	0.04195			6.74024	0.12913																						1012	1343.01	1780.99	5875.02					6.31117	0.13286			6.31117	0.04333			6.31117	0.12915
			6.70392	0.04174			6.7515	0.12856																						4901.03	2382	8885.02	10383					6.3233	0.1322			6.3233	0.04308			6.3233	0.12853
			6.71528	0.04153			6.76276	0.12799																						965.991	5268	3443	1101					6.33544	0.13154			6.33544	0.04282			6.33544	0.12791
			6.72664	0.04132			6.77403	0.12742																						1141.01	2210.99	2277	3055					6.34758	0.13088			6.34758	0.04257			6.34758	0.1273
			6.738	0.04111			6.78529	0.12686																						450	4519	6910	7938					6.35971	0.13023			6.35971	0.04232			6.35971	0.12668
			6.74936	0.0409			6.79655	0.1263																						577.998	1603	5174	27518.9					6.37185	0.12959			6.37185	0.04208			6.37185	0.12607
			6.76073	0.04069			6.80782	0.12574																						952.012	3109.01	3831	16061.1					6.38399	0.12894			6.38399	0.04183			6.38399	0.12547
			6.77209	0.04048			6.81908	0.12519																						2625	2438.99	8694.99	3832					6.39613	0.1283			6.39613	0.04158			6.39613	0.12486
			6.78345	0.04028			6.83034	0.12464																						1893.98	5704.98	8574.98	11980					6.40826	0.12766			6.40826	0.04134			6.40826	0.12426
			6.79481	0.04007			6.84161	0.12409																						268	4176	3386	10057					6.4204	0.12703			6.4204	0.0411			6.4204	0.12366
			6.80617	0.03987			6.85287	0.12354																						2916	2423.01	978.003	2108					6.43254	0.1264			6.43254	0.04086			6.43254	0.12307
			6.81753	0.03967			6.86413	0.123																						482	4194.99	5105	2176					6.44467	0.12577			6.44467	0.04062			6.44467	0.12248
			6.82889	0.03946			6.8754	0.12245																						293.997	3530	1860.99	2689.01					6.45681	0.12514			6.45681	0.04038			6.45681	0.12189
			6.84025	0.03926			6.88666	0.12191																						968.006	1144	957.996	1274.99					6.46895	0.12452			6.46895	0.04014			6.46895	0.1213
			6.85161	0.03906			6.89792	0.12138																						870.012	1259.01	6983.01	6070.99					6.48109	0.1239			6.48109	0.03991			6.48109	0.12072
			6.86297	0.03887			6.90919	0.12084																						1292	657	784.003	5553.98					6.49322	0.12329			6.49322	0.03967			6.49322	0.12014
			6.87433	0.03867			6.92045	0.12031																						2814.96	606	3917.02	1926					6.50536	0.12267			6.50536	0.03944			6.50536	0.11956
			6.88569	0.03847			6.93171	0.11978																						620.008	2817	2110	14403					6.5175	0.12206			6.5175	0.03921			6.5175	0.11898
			6.89705	0.03828			6.94298	0.11925																						1408.99	4816.99	5675.99	5167					6.52963	0.12146			6.52963	0.03898			6.52963	0.11841
			6.90841	0.03808			6.95424	0.11873																						2554.99	1342	19196	7059.02					6.54177	0.12085			6.54177	0.03875			6.54177	0.11784
			6.91977	0.03789			6.9655	0.1182																						2382.98	3881.02	8889.99	11725					6.55391	0.12025			6.55391	0.03853			6.55391	0.11727
			6.93113	0.0377			6.97677	0.11768																						4282.95	8192	2788.99	2637					6.56605	0.11965			6.56605	0.0383			6.56605	0.11671
			6.94249	0.03751			6.98803	0.11717																						4203.02	4045.01	8055.99	15128					6.57818	0.11906			6.57818	0.03808			6.57818	0.11615
			6.95385	0.03732			6.99929	0.11665																						1110	5612.99	6734.99	3092.01					6.59032	0.11847			6.59032	0.03785			6.59032	0.11559
			6.96521	0.03713			7.01056	0.11614																						336	1608	1738.99	5747					6.60246	0.11788			6.60246	0.03763			6.60246	0.11503
			6.97657	0.03694			7.02182	0.11563																						649	5352.98	1504.01	2413.01					6.61459	0.11729			6.61459	0.03741			6.61459	0.11448
			6.98793	0.03675			7.03308	0.11512																						1317	1690.01	4711	6116.98					6.62673	0.11671			6.62673	0.03719			6.62673	0.11393
			6.99929	0.03657			7.04435	0.11461																						2690.01	1136.99	1953.01	6134					6.63887	0.11613			6.63887	0.03697			6.63887	0.11338
			7.01065	0.03638			7.05561	0.11411																						1138.01	2859.99	998.998	1879					6.65101	0.11555			6.65101	0.03676			6.65101	0.11283
			7.02201	0.0362			7.06687	0.11361																						750.006	1026	4138.02	10832					6.66314	0.11498			6.66314	0.03654			6.66314	0.11229
			7.03337	0.03601			7.07814	0.11311																						2139.98	676.005	1371	2738.01					6.67528	0.1144			6.67528	0.03633			6.67528	0.11175
			7.04473	0.03583			7.0894	0.11261																						1463.01	3256.99	9844.02	10314					6.68742	0.11384			6.68742	0.03612			6.68742	0.11121
			7.05609	0.03565			7.10066	0.11212																						2784.97	1239.01	4944	34207.1					6.69955	0.11327			6.69955	0.0359			6.69955	0.11068
			7.06745	0.03547			7.11193	0.11162																						1185.99	2961.99	8080.03	6169.01					6.71169	0.11271			6.71169	0.03569			6.71169	0.11015
			7.07882	0.03529			7.12319	0.11113																						2880.01	966.004	3494.01	864					6.72383	0.11215			6.72383	0.03549			6.72383	0.10962
			7.09018	0.03511			7.13445	0.11065																						1344.99	750.002	1947.99	940.995					6.73597	0.11159			6.73597	0.03528			6.73597	0.10909
			7.10154	0.03493			7.14572	0.11016																						2013	2531.99	10884	1644					6.7481	0.11103			6.7481	0.03507			6.7481	0.10856
			7.1129	0.03476			7.15698	0.10968																						1638	3518	2365.01	918.995					6.76024	0.11048			6.76024	0.03487			6.76024	0.10804
			7.12426	0.03458			7.16824	0.1092																						263	5344.02	2204	2961					6.77238	0.10993			6.77238	0.03466			6.77238	0.10752
			7.13562	0.03441			7.17951	0.10872																						293.997	1323.01	4288	24117					6.78451	0.10939			6.78451	0.03446			6.78451	0.107
			7.14698	0.03423			7.19077	0.10824																						641.991	1635	1823	44177.1					6.79665	0.10884			6.79665	0.03426			6.79665	0.10649
			7.15834	0.03406			7.20203	0.10777																						235	6883.97	4126	4900.01					6.80879	0.1083			6.80879	0.03406			6.80879	0.10598
			7.1697	0.03389			7.21329	0.10729																						2347.99	1575	4230	6567.02					6.82093	0.10776			6.82093	0.03386			6.82093	0.10547
			7.18106	0.03371			7.22456	0.10682																						1224	2714.99	1492.99	2874					6.83306	0.10723			6.83306	0.03366			6.83306	0.10496
			7.19242	0.03354			7.23582	0.10636																						529.992	2473	7563.01	13225					6.8452	0.10669			6.8452	0.03346			6.8452	0.10445
			7.20378	0.03338			7.24708	0.10589																						2073.98	1210.99	1939.01	11703					6.85734	0.10616			6.85734	0.03327			6.85734	0.10395
			7.21514	0.03321			7.25835	0.10543																						6081.02	2973.99	7145	1237					6.86947	0.10564			6.86947	0.03307			6.86947	0.10345
			7.2265	0.03304			7.26961	0.10497																						2560.03	3026.99	23756.9	4244					6.88161	0.10511			6.88161	0.03288			6.88161	0.10295
			7.23786	0.03287			7.28087	0.10451																						841.995	1063.99	4491.99	3723.01					6.89375	0.10459			6.89375	0.03269			6.89375	0.10246
			7.24922	0.03271			7.29214	0.10405																						2505.03	1594.99	709	4518.01					6.90589	0.10407			6.90589	0.03249			6.90589	0.10196
			7.26058	0.03254			7.3034	0.10359																						2228.99	5059.01	783.002	1260					6.91802	0.10355			6.91802	0.0323			6.91802	0.10147
			7.27194	0.03238			7.31466	0.10314																						606.004	4615.02	1112.99	6484.02					6.93016	0.10304			6.93016	0.03211			6.93016	0.10099
			7.2833	0.03221			7.32593	0.10269																						402	2783.99	1987	6013.98					6.9423	0.10252			6.9423	0.03193			6.9423	0.1005
			7.29466	0.03205			7.33719	0.10224																						1731.01	10220	17235	6179					6.95443	0.10201			6.95443	0.03174			6.95443	0.10002
			7.30602	0.03189			7.34845	0.10179																						617.006	2277.99	30511.9	5576					6.96657	0.10151			6.96657	0.03155			6.96657	0.09953
			7.31738	0.03173			7.35972	0.10135																						1407	2972.99	3656.98	3825					6.97871	0.101			6.97871	0.03137			6.97871	0.09906
			7.32874	0.03157			7.37098	0.10091																						394.002	2955.99	1930	4893.02					6.99085	0.1005			6.99085	0.03119			6.99085	0.09858
			7.3401	0.03141			7.38224	0.10046																						2995.99	589	4704	2881.01					7.00298	0.1			7.00298	0.031			7.00298	0.0981
			7.35146	0.03125			7.39351	0.10003																						1729.99	873.004	9234	3693					7.01512	0.0995			7.01512	0.03082			7.01512	0.09763
			7.36282	0.03109			7.40477	0.09959																						2680.01	1396.01	7793.99	1676					7.02726	0.09901			7.02726	0.03064			7.02726	0.09716
			7.37418	0.03094			7.41603	0.09915																						1107.01	10401	2983.01	3039					7.03939	0.09852			7.03939	0.03046			7.03939	0.09669
			7.38555	0.03078			7.4273	0.09872																						691.005	1950	819.005	3497.01					7.05153	0.09803			7.05153	0.03028			7.05153	0.09623
			7.39691	0.03063			7.43856	0.09829																						3609.97	2297.01	2804.01	8291.99					7.06367	0.09754			7.06367	0.03011			7.06367	0.09577
			7.40827	0.03047			7.44982	0.09786																						773	2535	850.003	6735.01					7.07581	0.09705			7.07581	0.02993			7.07581	0.09531
			7.41963	0.03032			7.46109	0.09743																						793.008	1242	2931	11789					7.08794	0.09657			7.08794	0.02975			7.08794	0.09485
			7.43099	0.03017			7.47235	0.09701																						1335.02	7354.97	4481.99	2319.99					7.10008	0.09609			7.10008	0.02958			7.10008	0.09439
			7.44235	0.03002			7.48361	0.09659																						594	841.997	4193.99	1632					7.11222	0.09561			7.11222	0.02941			7.11222	0.09394
			7.45371	0.02986			7.49488	0.09616																						1447	1427.99	4369.01	3719.02					7.12435	0.09514			7.12435	0.02923			7.12435	0.09348
			7.46507	0.02971			7.50614	0.09575																						1567.99	5121.01	4084.99	5444					7.13649	0.09467			7.13649	0.02906			7.13649	0.09303
			7.47643	0.02957			7.5174	0.09533																						2419.02	2107.99	2747.99	879					7.14863	0.09419			7.14863	0.02889			7.14863	0.09259
			7.48779	0.02942			7.52867	0.09491																						598	1982.99	3276	7385					7.16077	0.09373			7.16077	0.02872			7.16077	0.09214
			7.49915	0.02927			7.53993	0.0945																						707	2161.01	1952.01	2922					7.1729	0.09326			7.1729	0.02856			7.1729	0.0917
			7.51051	0.02912			7.55119	0.09409																						2232.98	4525.99	2641.99	6881.98					7.18504	0.0928			7.18504	0.02839			7.18504	0.09126
			7.52187	0.02898			7.56246	0.09368																						6650.06	2887.01	2096	3321					7.19718	0.09234			7.19718	0.02822			7.19718	0.09082
			7.53323	0.02883			7.57372	0.09327																						1192	2843.02	1010	1594					7.20931	0.09188			7.20931	0.02806			7.20931	0.09038
			7.54459	0.02869			7.58498	0.09286																						1536	2597.01	5987.02	3176.01					7.22145	0.09142			7.22145	0.02789			7.22145	0.08995
			7.55595	0.02854			7.59625	0.09246																						377	1836	2275	7126.99					7.23359	0.09097			7.23359	0.02773			7.23359	0.08951
			7.56731	0.0284			7.60751	0.09206																						657	2719.01	4575.98	1075					7.24573	0.09051			7.24573	0.02757			7.24573	0.08908
			7.57867	0.02826			7.61877	0.09166																						4930.05	2381.01	8620	2253					7.25786	0.09006			7.25786	0.02741			7.25786	0.08865
			7.59003	0.02811			7.63004	0.09126																						721.006	10135	1583.99	1926					7.27	0.08961			7.27	0.02725			7.27	0.08823
			7.60139	0.02797			7.6413	0.09086																						929.008	1473.99	1041	5740.99					7.28214	0.08917			7.28214	0.02709			7.28214	0.0878
			7.61275	0.02783			7.65256	0.09047																						1567.01	1798.99	2502.99	1193					7.29427	0.08873			7.29427	0.02693			7.29427	0.08738
			7.62411	0.02769			7.66383	0.09007																						654.993	612	4176.01	17637					7.30641	0.08829			7.30641	0.02677			7.30641	0.08696
			7.63547	0.02755			7.67509	0.08968																						3708.99	1536	5545.02	7271					7.31855	0.08785			7.31855	0.02661			7.31855	0.08654
			7.64683	0.02742			7.68635	0.08929																						665.994	1786.99	2153.01	2032.99					7.33069	0.08741			7.33069	0.02646			7.33069	0.08612
			7.65819	0.02728			7.69762	0.0889																						2641.99	4256.98	4617	9092.01					7.34282	0.08697			7.34282	0.0263			7.34282	0.08571
			7.66955	0.02714			7.70888	0.08852																						280.995	3126.01	1106	13588					7.35496	0.08654			7.35496	0.02615			7.35496	0.0853
			7.68091	0.02701			7.72014	0.08813																						970.002	5850.01	2076	12196					7.3671	0.08611			7.3671	0.026			7.3671	0.08489
			7.69227	0.02687			7.7314	0.08775																						1006.01	1088	2317	1507.01					7.37923	0.08568			7.37923	0.02584			7.37923	0.08448
			7.70364	0.02674			7.74267	0.08737																						379.005	748	5229	2497					7.39137	0.08526			7.39137	0.02569			7.39137	0.08407
			7.715	0.0266			7.75393	0.08699																						907.008	1784	1348	5745.02					7.40351	0.08483			7.40351	0.02554			7.40351	0.08367
			7.72636	0.02647			7.76519	0.08661																						2072.99	2467.99	1546	4105.99					7.41565	0.08441			7.41565	0.02539			7.41565	0.08326
			7.73772	0.02634			7.77646	0.08624																						1506	1457	769	62252					7.42778	0.08399			7.42778	0.02524			7.42778	0.08286
			7.74908	0.02621			7.78772	0.08586																						1416.98	3913.98	4075.01	4993					7.43992	0.08358			7.43992	0.0251			7.43992	0.08247
			7.76044	0.02608			7.79898	0.08549																						1363.01	3067	1118	2125					7.45206	0.08316			7.45206	0.02495			7.45206	0.08207
			7.7718	0.02595			7.81025	0.08512																						923.012	925.002	12853	2486.01					7.46419	0.08275			7.46419	0.0248			7.46419	0.08167
			7.78316	0.02582			7.82151	0.08475																						1224.99	1629	4989.98	15075					7.47633	0.08233			7.47633	0.02466			7.47633	0.08128
			7.79452	0.02569			7.83277	0.08439																						1216.01	1296	1561.99	4063.01					7.48847	0.08193			7.48847	0.02451			7.48847	0.08089
			7.80588	0.02556			7.84404	0.08402																						5019.05	3810.01	4778	3140.99					7.50061	0.08152			7.50061	0.02437			7.50061	0.0805
			7.81724	0.02543			7.8553	0.08366																						762.996	642	742	890					7.51274	0.08111			7.51274	0.02423			7.51274	0.08011
			7.8286	0.0253			7.86656	0.08329																						732.006	984	9550.98	4742.01					7.52488	0.08071			7.52488	0.02409			7.52488	0.07973
			7.83996	0.02518			7.87783	0.08293																						568.005	943.995	8705.04	15003					7.53702	0.08031			7.53702	0.02395			7.53702	0.07934
			7.85132	0.02505			7.88909	0.08258																						1935	2604	921.996	10194					7.54915	0.07991			7.54915	0.02381			7.54915	0.07896
			7.86268	0.02493			7.90035	0.08222																						706.002	931.996	1141.99	4572.02					7.56129	0.07951			7.56129	0.02367			7.56129	0.07858
			7.87404	0.0248			7.91162	0.08186																						1313	1159.99	1640	14973					7.57343	0.07912			7.57343	0.02353			7.57343	0.0782
			7.8854	0.02468			7.92288	0.08151																						637	7409.02	3610	9485.99					7.58557	0.07872			7.58557	0.02339			7.58557	0.07783
			7.89676	0.02456			7.93414	0.08116																						2952.03	3273.98	2875.99	8564.99					7.5977	0.07833			7.5977	0.02325			7.5977	0.07745
			7.90812	0.02443			7.94541	0.0808																						298.001	3183.01	44215	2623.01					7.60984	0.07794			7.60984	0.02312			7.60984	0.07708
			7.91948	0.02431			7.95667	0.08046																						882.006	711.997	3379	3800.01					7.62198	0.07755			7.62198	0.02298			7.62198	0.07671
			7.93084	0.02419			7.96793	0.08011																						1269.99	6510.02	1656.99	6972					7.63411	0.07717			7.63411	0.02285			7.63411	0.07634
			7.9422	0.02407			7.9792	0.07976																						2104.02	5960	10864	955.999					7.64625	0.07679			7.64625	0.02271			7.64625	0.07597
			7.95356	0.02395			7.99046	0.07942																						712	907.998	920.998	8333.02					7.65839	0.0764			7.65839	0.02258			7.65839	0.07561
			7.96492	0.02383			8.00172	0.07907																						1551.99	1147.99	2715.01	1485					7.67053	0.07602			7.67053	0.02245			7.67053	0.07524
			7.97628	0.02371			8.01299	0.07873																						579.006	2307.99	705	10214					7.68266	0.07565			7.68266	0.02232			7.68266	0.07488
			7.98764	0.0236			8.02425	0.07839																						733	2085.99	2012.01	27633					7.6948	0.07527			7.6948	0.02219			7.6948	0.07452
			7.999	0.02348			8.03551	0.07805																						1713.99	26494	3170.99	40893					7.70694	0.0749			7.70694	0.02206			7.70694	0.07416
			8.01036	0.02336			8.04678	0.07772																						289.003	2301.99	10891	45531					7.71907	0.07452			7.71907	0.02193			7.71907	0.07381
			8.02173	0.02325			8.05804	0.07738																						490.005	992.992	6909.02	10656					7.73121	0.07415			7.73121	0.0218			7.73121	0.07345
			8.03309	0.02313			8.0693	0.07705																						615.993	1899	3171.99	38308					7.74335	0.07378			7.74335	0.02167			7.74335	0.0731
			8.04445	0.02302			8.08057	0.07672																						1482.99	7112.03	6817.97	20207					7.75548	0.07342			7.75548	0.02154			7.75548	0.07274
			8.05581	0.0229			8.09183	0.07639																						346.996	608	10420	9948.99					7.76762	0.07305			7.76762	0.02142			7.76762	0.07239
			8.06717	0.02279			8.10309	0.07606																						3815.97	2047.99	6215	18358					7.77976	0.07269			7.77976	0.02129			7.77976	0.07205
			8.07853	0.02267			8.11436	0.07573																						1411	1483.99	2066.01	15039					7.7919	0.07233			7.7919	0.02117			7.7919	0.0717
			8.08989	0.02256			8.12562	0.0754																						665.994	2335.99	2574	13684					7.80403	0.07197			7.80403	0.02104			7.80403	0.07135
			8.10125	0.02245			8.13688	0.07508																						1457	7311	5000.01	5706.99					7.81617	0.07161			7.81617	0.02092			7.81617	0.07101
			8.11261	0.02234			8.14815	0.07475																						250.998	4839.98	644	17971					7.82831	0.07125			7.82831	0.0208			7.82831	0.07067
			8.12397	0.02223			8.15941	0.07443																						3194	2409.99	5695	19933					7.84044	0.0709			7.84044	0.02068			7.84044	0.07033
			8.13533	0.02212			8.17067	0.07411																						392.994	4966.98	1024	35129					7.85258	0.07055			7.85258	0.02056			7.85258	0.06999
			8.14669	0.02201			8.18194	0.07379																						2643.96	7178.97	6776.01	24107					7.86472	0.0702			7.86472	0.02044			7.86472	0.06965
			8.15805	0.0219			8.1932	0.07348																						462.995	3986.99	20451	100597					7.87686	0.06985			7.87686	0.02032			7.87686	0.06932
			8.16941	0.02179			8.20446	0.07316																						408.996	1542	30362	24131					7.88899	0.0695			7.88899	0.0202			7.88899	0.06899
			8.18077	0.02168			8.21573	0.07285																						1085	1749.99	33601	17546					7.90113	0.06916			7.90113	0.02008			7.90113	0.06865
			8.19213	0.02158			8.22699	0.07253																						972.005	3272.01	8382	4129.01					7.91327	0.06881			7.91327	0.01996			7.91327	0.06832
			8.20349	0.02147			8.23825	0.07222																						13637.1	3992.02	28778	5309					7.9254	0.06847			7.9254	0.01984			7.9254	0.06799
			8.21485	0.02136			8.24952	0.07191																						1127	833.994	14825	19782					7.93754	0.06813			7.93754	0.01973			7.93754	0.06767
			8.22621	0.02126			8.26078	0.0716																						418	4453	7400	28632					7.94968	0.06779			7.94968	0.01961			7.94968	0.06734
			8.23757	0.02115			8.27204	0.07129																						3591.04	13555	13304	4353					7.96182	0.06745			7.96182	0.0195			7.96182	0.06702
			8.24893	0.02105			8.2833	0.07099																						264	20109	11046	3300					7.97395	0.06712			7.97395	0.01938			7.97395	0.06669
			8.26029	0.02094			8.29457	0.07068																						875	21712	10161	38182					7.98609	0.06678			7.98609	0.01927			7.98609	0.06637
			8.27165	0.02084			8.30583	0.07038																						710.01	5214	13103	22860					7.99823	0.06645			7.99823	0.01916			7.99823	0.06605
			8.28301	0.02074			8.31709	0.07008																						934.007	18540	4354	22920					8.01036	0.06612			8.01036	0.01905			8.01036	0.06574
			8.29437	0.02064			8.32836	0.06978																						3942	9644	14700	11921					8.0225	0.06579			8.0225	0.01893			8.0225	0.06542
			8.30573	0.02053			8.33962	0.06948																						2462.01	5245	24953	22013					8.03464	0.06547			8.03464	0.01882			8.03464	0.06511
			8.31709	0.02043			8.35088	0.06918																						1138.99	8785.99	17803	42337					8.04678	0.06514			8.04678	0.01871			8.04678	0.06479
			8.32845	0.02033			8.36215	0.06888																						3718	7203.01	73226.9	20401					8.05891	0.06482			8.05891	0.0186			8.05891	0.06448
			8.33982	0.02023			8.37341	0.06859																						2265.01	7060	17733	21173					8.07105	0.06449			8.07105	0.0185			8.07105	0.06417
			8.35118	0.02013			8.38467	0.06829																						1973.99	8905.98	12481	82574					8.08319	0.06417			8.08319	0.01839			8.08319	0.06386
			8.36254	0.02003			8.39594	0.068																						647	2929	2821	12067					8.09532	0.06385			8.09532	0.01828			8.09532	0.06355
			8.3739	0.01993			8.4072	0.06771																						895.992	9895.01	15269	16047					8.10746	0.06354			8.10746	0.01817			8.10746	0.06325
			8.38526	0.01984			8.41846	0.06742																						233	15209	3775.01	21003					8.1196	0.06322			8.1196	0.01807			8.1196	0.06294
			8.39662	0.01974			8.42973	0.06713																						1605.99	11751	21621	21796					8.13174	0.06291			8.13174	0.01796			8.13174	0.06264
			8.40798	0.01964			8.44099	0.06684																						2102.98	46539	3152.99	3011					8.14387	0.06259			8.14387	0.01786			8.14387	0.06234
			8.41934	0.01954			8.45225	0.06656																						347.004	11474	2335	4703.01					8.15601	0.06228			8.15601	0.01775			8.15601	0.06204
			8.4307	0.01945			8.46352	0.06627																						2268	8327.99	9228	3225					8.16815	0.06197			8.16815	0.01765			8.16815	0.06174
			8.44206	0.01935			8.47478	0.06599																						6550.02	1880	18431	7620.99					8.18028	0.06167			8.18028	0.01754			8.18028	0.06144
			8.45342	0.01926			8.48604	0.06571																						9515.04	9662.02	16947	3800					8.19242	0.06136			8.19242	0.01744			8.19242	0.06115
			8.46478	0.01916			8.49731	0.06543																						10578	2692.99	16348	16762					8.20456	0.06105			8.20456	0.01734			8.20456	0.06085
			8.47614	0.01907			8.50857	0.06515																						2625.99	13955	30669	32055					8.2167	0.06075			8.2167	0.01724			8.2167	0.06056
			8.4875	0.01898			8.51983	0.06487																						8999.02	1894	14728	58089					8.22883	0.06045			8.22883	0.01714			8.22883	0.06027
			8.49886	0.01888			8.5311	0.06459																						4627	2442	8627.01	49179.1					8.24097	0.06015			8.24097	0.01704			8.24097	0.05998
			8.51022	0.01879			8.54236	0.06431																						2465	12063	15871	17739					8.25311	0.05985			8.25311	0.01694			8.25311	0.05969
			8.52158	0.0187			8.55362	0.06404																						4455	6103	15805	4985.01					8.26524	0.05955			8.26524	0.01684			8.26524	0.0594
			8.53294	0.01861			8.56489	0.06377																						3624.99	11001	2633	17343					8.27738	0.05925			8.27738	0.01674			8.27738	0.05912
			8.5443	0.01851			8.57615	0.06349																						3471.01	10518	60750.9	14615					8.28952	0.05896			8.28952	0.01664			8.28952	0.05883
			8.55566	0.01842			8.58741	0.06322																						4451.01	9971	12061	60315					8.30166	0.05867			8.30166	0.01654			8.30166	0.05855
			8.56702	0.01833			8.59868	0.06295																						1455	5946.01	15852	24040					8.31379	0.05838			8.31379	0.01645			8.31379	0.05827
			8.57838	0.01824			8.60994	0.06268																						5018	10168	15709	35179					8.32593	0.05809			8.32593	0.01635			8.32593	0.05799
			8.58974	0.01815			8.6212	0.06242																						7094.99	20258	6506.01	11666					8.33807	0.0578			8.33807	0.01625			8.33807	0.05771
			8.6011	0.01807			8.63247	0.06215																						5708.01	9914.98	2219	3234					8.3502	0.05751			8.3502	0.01616			8.3502	0.05743
			8.61246	0.01798			8.64373	0.06189																						22245	1706	3915	57701					8.36234	0.05722			8.36234	0.01607			8.36234	0.05716
			8.62382	0.01789			8.65499	0.06162																						5720.99	39600	2385	17002					8.37448	0.05694			8.37448	0.01597			8.37448	0.05688
			8.63518	0.0178			8.66626	0.06136																						3244	7872.01	6021	10076					8.38662	0.05666			8.38662	0.01588			8.38662	0.05661
			8.64655	0.01771			8.67752	0.0611																						1051	10180	2908	4659.01					8.39875	0.05637			8.39875	0.01578			8.39875	0.05633
			8.65791	0.01763			8.68878	0.06084																						1569.01	10583	11995	27187					8.41089	0.05609			8.41089	0.01569			8.41089	0.05606
			8.66927	0.01754			8.70005	0.06058																						4698.99	1476	23313	34193					8.42303	0.05581			8.42303	0.0156			8.42303	0.05579
			8.68063	0.01746			8.71131	0.06032																						6679.98	4082.99	42588	11415					8.43516	0.05554			8.43516	0.01551			8.43516	0.05552
			8.69199	0.01737			8.72257	0.06006																						1025	2419.01	13056	13863					8.4473	0.05526			8.4473	0.01542			8.4473	0.05526
			8.70335	0.01729			8.73384	0.05981																						1396.99	1678	34896	15645					8.45944	0.05499			8.45944	0.01533			8.45944	0.05499
			8.71471	0.0172			8.7451	0.05955																						780	3506.01	3639	4729					8.47158	0.05471			8.47158	0.01524			8.47158	0.05473
			8.72607	0.01712			8.75636	0.0593																						5616.99	1672	11459	62253.9					8.48371	0.05444			8.48371	0.01515			8.48371	0.05446
			8.73743	0.01704			8.76763	0.05905																						3012	7890.98	43855.1	4045					8.49585	0.05417			8.49585	0.01506			8.49585	0.0542
			8.74879	0.01695			8.77889	0.0588																						5820	15152	13155	22253					8.50799	0.0539			8.50799	0.01497			8.50799	0.05394
			8.76015	0.01687			8.79015	0.05855																						5227.99	26937	18004	6746.99					8.52012	0.05363			8.52012	0.01488			8.52012	0.05368
			8.77151	0.01679			8.80141	0.0583																						2854.99	8756.01	26285	38715					8.53226	0.05337			8.53226	0.0148			8.53226	0.05342
			8.78287	0.01671			8.81268	0.05805																						2130	22976	8465	8003.01					8.5444	0.0531			8.5444	0.01471			8.5444	0.05317
			8.79423	0.01662			8.82394	0.05781																						9780.01	2854.99	2590.01	25535					8.55654	0.05284			8.55654	0.01463			8.55654	0.05291
			8.80559	0.01654			8.8352	0.05756																						4824.99	7177	42799.1	23617					8.56867	0.05257			8.56867	0.01454			8.56867	0.05266
			8.81695	0.01646			8.84647	0.05732																						2838.99	28313	12733	12742					8.58081	0.05231			8.58081	0.01445			8.58081	0.0524
			8.82831	0.01638			8.85773	0.05707																						4625.01	8802.02	3511	16197					8.59295	0.05205			8.59295	0.01437			8.59295	0.05215
			8.83967	0.0163			8.86899	0.05683																						830.005	11502	6999.99	29525					8.60508	0.05179			8.60508	0.01429			8.60508	0.0519
			8.85103	0.01622			8.88026	0.05659																						19314.9	17328	20592	6583					8.61722	0.05154			8.61722	0.0142			8.61722	0.05165
			8.86239	0.01615			8.89152	0.05635																						4164.02	5286.01	25486	18300					8.62936	0.05128			8.62936	0.01412			8.62936	0.0514
			8.87375	0.01607			8.90278	0.05611																						5343.99	1753	8240.01	45136					8.6415	0.05103			8.6415	0.01404			8.6415	0.05115
			8.88511	0.01599			8.91405	0.05587																						4918	27681	10222	98983					8.65363	0.05077			8.65363	0.01395			8.65363	0.05091
			8.89647	0.01591			8.92531	0.05564																						701	8479.99	11107	3469					8.66577	0.05052			8.66577	0.01387			8.66577	0.05066
			8.90783	0.01584			8.93657	0.0554																						2193	2261	3486	11046					8.67791	0.05027			8.67791	0.01379			8.67791	0.05042
			8.91919	0.01576			8.94784	0.05517																						1358	4255.99	45431.1	9837.99					8.69004	0.05002			8.69004	0.01371			8.69004	0.05018
			8.93055	0.01568			8.9591	0.05493																						819	12967	2643	34554					8.70218	0.04977			8.70218	0.01363			8.70218	0.04993
			8.94191	0.01561			8.97036	0.0547																						731	16892	16731	5387					8.71432	0.04952			8.71432	0.01355			8.71432	0.04969
			8.95327	0.01553			8.98163	0.05447																						1683	4948.99	4726.01	11353					8.72646	0.04928			8.72646	0.01347			8.72646	0.04945
			8.96464	0.01546			8.99289	0.05424																						791	6201	5475.01	81162.1					8.73859	0.04903			8.73859	0.01339			8.73859	0.04922
			8.976	0.01538			9.00415	0.05401																						4086.98	7625.98	28149	7180					8.75073	0.04879			8.75073	0.01331			8.75073	0.04898
			8.98736	0.01531			9.01542	0.05378																						7169	2294.01	19108	90602.1					8.76287	0.04854			8.76287	0.01324			8.76287	0.04874
			8.99872	0.01523			9.02668	0.05355																						4043.99	28802	17766	54804					8.775	0.0483			8.775	0.01316			8.775	0.04851
			9.01008	0.01516			9.03794	0.05333																						13026	1902	9531.02	2979					8.78714	0.04806			8.78714	0.01308			8.78714	0.04828
			9.02144	0.01509			9.04921	0.0531																						11369	10371	11183	14706					8.79928	0.04782			8.79928	0.01301			8.79928	0.04804
			9.0328	0.01501			9.06047	0.05288																						1562	3020	21730	39834					8.81142	0.04759			8.81142	0.01293			8.81142	0.04781
			9.04416	0.01494			9.07173	0.05265																						14057	18530	5189	17336					8.82355	0.04735			8.82355	0.01285			8.82355	0.04758
			9.05552	0.01487			9.083	0.05243																						4552	3463	13634	12700					8.83569	0.04711			8.83569	0.01278			8.83569	0.04735
			9.06688	0.0148			9.09426	0.05221																						3570	13269	33619	107894					8.84783	0.04688			8.84783	0.0127			8.84783	0.04713
			9.07824	0.01473			9.10552	0.05199																						5767.01	12088	72622	22177					8.85996	0.04665			8.85996	0.01263			8.85996	0.0469
			9.0896	0.01465			9.11679	0.05177																						8522.98	6076	2467	20625					8.8721	0.04642			8.8721	0.01256			8.8721	0.04667
			9.10096	0.01458			9.12805	0.05155																						2702.01	7269.02	8308	24672					8.88424	0.04618			8.88424	0.01248			8.88424	0.04645
			9.11232	0.01451			9.13931	0.05133																						1003	14272	7369.01	5233.99					8.89638	0.04595			8.89638	0.01241			8.89638	0.04623
			9.12368	0.01444			9.15058	0.05112																						11333	3382	2011	43495					8.90851	0.04573			8.90851	0.01234			8.90851	0.046
			9.13504	0.01437			9.16184	0.0509																						4259	9145.99	24545	33766					8.92065	0.0455			8.92065	0.01226			8.92065	0.04578
			9.1464	0.01431			9.1731	0.05069																						1050.01	22027	4077.99	32593					8.93279	0.04527			8.93279	0.01219			8.93279	0.04556
			9.15776	0.01424			9.18437	0.05047																						2223	47213	8592	62473					8.94492	0.04505			8.94492	0.01212			8.94492	0.04534
			9.16912	0.01417			9.19563	0.05026																						6484.02	4991	60692.9	27248					8.95706	0.04482			8.95706	0.01205			8.95706	0.04512
			9.18048	0.0141			9.20689	0.05005																						933.999	4892.99	5099	23721					8.9692	0.0446			8.9692	0.01198			8.9692	0.04491
			9.19184	0.01403			9.21816	0.04984																						1916.99	16197	60927	4694					8.98134	0.04438			8.98134	0.01191			8.98134	0.04469
			9.2032	0.01397			9.22942	0.04963																						8800.01	6026.99	33495	32328					8.99347	0.04416			8.99347	0.01184			8.99347	0.04448
			9.21456	0.0139			9.24068	0.04942																						2717.01	39766.9	2357	13924					9.00561	0.04394			9.00561	0.01177			9.00561	0.04426
			9.22592	0.01383			9.25195	0.04921																						3021.01	2747	10917	8948.99					9.01775	0.04372			9.01775	0.0117			9.01775	0.04405
			9.23728	0.01377			9.26321	0.04901																						4018	3277.01	29564	37094					9.02988	0.0435			9.02988	0.01163			9.02988	0.04384
			9.24864	0.0137			9.27447	0.0488																						1183	39126	5679	8150.01					9.04202	0.04329			9.04202	0.01156			9.04202	0.04363
			9.26	0.01363			9.28574	0.04859																						14164.1	21435	13347	5408					9.05416	0.04307			9.05416	0.0115			9.05416	0.04342
			9.27136	0.01357			9.297	0.04839																						883	1754.99	9793.01	15635					9.0663	0.04286			9.0663	0.01143			9.0663	0.04321
			9.28273	0.0135			9.30826	0.04819																						5036	6977.98	61870	26817					9.07843	0.04264			9.07843	0.01136			9.07843	0.043
			9.29409	0.01344			9.31953	0.04798																						1404	18811	16056	20950					9.09057	0.04243			9.09057	0.0113			9.09057	0.04279
			9.30545	0.01338			9.33079	0.04778																						8651	4058.99	14725	8952.01					9.10271	0.04222			9.10271	0.01123			9.10271	0.04259
			9.31681	0.01331			9.34205	0.04758																						1682	8656.99	18140	74002.1					9.11484	0.04201			9.11484	0.01116			9.11484	0.04238
			9.32817	0.01325			9.35331	0.04738																						6701	6536.99	4200	15363					9.12698	0.0418			9.12698	0.0111			9.12698	0.04218
			9.33953	0.01319			9.36458	0.04718																						6055.02	40011.9	24883	3549					9.13912	0.04159			9.13912	0.01103			9.13912	0.04197
			9.35089	0.01312			9.37584	0.04699																						2955	10287	30969	35375					9.15126	0.04139			9.15126	0.01097			9.15126	0.04177
			9.36225	0.01306			9.3871	0.04679																						3366.01	9676	6226	4763.99					9.16339	0.04118			9.16339	0.01091			9.16339	0.04157
			9.37361	0.013			9.39837	0.04659																						7032	2697	23987	64036					9.17553	0.04098			9.17553	0.01084			9.17553	0.04137
			9.38497	0.01294			9.40963	0.0464																						1737	11422	46477	5055					9.18767	0.04077			9.18767	0.01078			9.18767	0.04117
			9.39633	0.01287			9.42089	0.0462																						4685.01	20223	19932	6909					9.1998	0.04057			9.1998	0.01072			9.1998	0.04097
			9.40769	0.01281			9.43216	0.04601																						11210	4222	17271	6563.99					9.21194	0.04037			9.21194	0.01065			9.21194	0.04078
			9.41905	0.01275			9.44342	0.04582																						22613	15549	17020	5227.99					9.22408	0.04017			9.22408	0.01059			9.22408	0.04058
			9.43041	0.01269			9.45468	0.04562																						2372	15837	3328	3061					9.23622	0.03997			9.23622	0.01053			9.23622	0.04038
			9.44177	0.01263			9.46595	0.04543																						2452.01	19283	24080	4711.99					9.24835	0.03977			9.24835	0.01047			9.24835	0.04019
			9.45313	0.01257			9.47721	0.04524																						726	13246	27236	58731.1					9.26049	0.03957			9.26049	0.01041			9.26049	0.04
			9.46449	0.01251			9.48847	0.04505																						7846.99	11137	6127	15386					9.27263	0.03938			9.27263	0.01034			9.27263	0.0398
			9.47585	0.01245			9.49974	0.04487																						3150	11258	10698	5891.99					9.28476	0.03918			9.28476	0.01028			9.28476	0.03961
			9.48721	0.01239			9.511	0.04468																						1315	15833	6421	17747					9.2969	0.03899			9.2969	0.01022			9.2969	0.03942
			9.49857	0.01234			9.52226	0.04449																						19423	11742	4240.99	26481					9.30904	0.03879			9.30904	0.01016			9.30904	0.03923
			9.50993	0.01228			9.53353	0.0443																						19163	7277	11307	67035.1					9.32118	0.0386			9.32118	0.0101			9.32118	0.03904
			9.52129	0.01222			9.54479	0.04412																						1631	4156	19404	12911					9.33331	0.03841			9.33331	0.01005			9.33331	0.03886
			9.53265	0.01216			9.55605	0.04394																						10206	17583	15505	81044					9.34545	0.03822			9.34545	0.00999			9.34545	0.03867
			9.54401	0.0121			9.56732	0.04375																						724	3967.99	53650.9	5404					9.35759	0.03803			9.35759	0.00993			9.35759	0.03848
			9.55537	0.01205			9.57858	0.04357																						868	2709	5851.01	6206					9.36972	0.03784			9.36972	0.00987			9.36972	0.0383
			9.56673	0.01199			9.58984	0.04339																						3468.99	7176.01	2749	20717					9.38186	0.03765			9.38186	0.00981			9.38186	0.03811
			9.57809	0.01193			9.60111	0.04321																						9419.98	11829	11479	19825					9.394	0.03746			9.394	0.00976			9.394	0.03793
			9.58945	0.01188			9.61237	0.04303																						2112.01	9517.01	25625	12393					9.40614	0.03728			9.40614	0.0097			9.40614	0.03775
			9.60082	0.01182			9.62363	0.04285																						4353	34773	3811	3725					9.41827	0.03709			9.41827	0.00964			9.41827	0.03757
			9.61218	0.01176			9.6349	0.04267																						3384	3987.99	47163	14873					9.43041	0.03691			9.43041	0.00958			9.43041	0.03739
			9.62354	0.01171			9.64616	0.04249																						19529	1783	4024.01	7629.01					9.44255	0.03672			9.44255	0.00953			9.44255	0.03721
			9.6349	0.01165			9.65742	0.04231																						5251.01	7289.01	4972	16406					9.45468	0.03654			9.45468	0.00947			9.45468	0.03703
			9.64626	0.0116			9.66869	0.04214																						4993.02	17264	5142	21783					9.46682	0.03636			9.46682	0.00942			9.46682	0.03685
			9.65762	0.01154			9.67995	0.04196																						5370.01	2650.99	4036	10117					9.47896	0.03618			9.47896	0.00936			9.47896	0.03667
			9.66898	0.01149			9.69121	0.04179																						1291	30614	2395	26363					9.4911	0.036			9.4911	0.00931			9.4911	0.03649
			9.68034	0.01144			9.70248	0.04161																						9647.02	2886	3913.99	7747					9.50323	0.03582			9.50323	0.00925			9.50323	0.03632
			9.6917	0.01138			9.71374	0.04144																						2046	3270	42468	66767					9.51537	0.03564			9.51537	0.0092			9.51537	0.03614
			9.70306	0.01133			9.725	0.04127																						8003.97	3217	11929	26644					9.52751	0.03546			9.52751	0.00915			9.52751	0.03597
			9.71442	0.01128			9.73627	0.0411																						7417.99	2488.99	4372.99	14771					9.53964	0.03529			9.53964	0.00909			9.53964	0.0358
			9.72578	0.01122			9.74753	0.04092																						8585	2420	13382	23827					9.55178	0.03511			9.55178	0.00904			9.55178	0.03562
			9.73714	0.01117			9.75879	0.04075																						6444.01	27364	47101.9	34705					9.56392	0.03494			9.56392	0.00899			9.56392	0.03545
			9.7485	0.01112			9.77006	0.04059																						5300.99	7809.01	19802	18420					9.57606	0.03476			9.57606	0.00893			9.57606	0.03528
			9.75986	0.01107			9.78132	0.04042																						5444.01	2747.01	6920	5567.99					9.58819	0.03459			9.58819	0.00888			9.58819	0.03511
			9.77122	0.01101			9.79258	0.04025																						7733.99	8040.01	2488	44036					9.60033	0.03442			9.60033	0.00883			9.60033	0.03494
			9.78258	0.01096			9.80385	0.04008																						5450	29631	59787.9	52375.9					9.61247	0.03425			9.61247	0.00878			9.61247	0.03478
			9.79394	0.01091			9.81511	0.03992																						3683	12652	4393.01	2751					9.6246	0.03408			9.6246	0.00873			9.6246	0.03461
			9.8053	0.01086			9.82637	0.03975																						2167	4763.99	5097.01	23314					9.63674	0.03391			9.63674	0.00867			9.63674	0.03444
			9.81666	0.01081			9.83764	0.03958																						2949.99	1653	16054	25041					9.64888	0.03374			9.64888	0.00862			9.64888	0.03428
			9.82802	0.01076			9.8489	0.03942																						1934	39199.1	14270	23544					9.66102	0.03357			9.66102	0.00857			9.66102	0.03411
			9.83938	0.01071			9.86016	0.03926																						1562	3464.99	9289.99	2766.99					9.67315	0.0334			9.67315	0.00852			9.67315	0.03395
			9.85074	0.01066			9.87142	0.03909																						3368.99	3428	2827	3909					9.68529	0.03324			9.68529	0.00847			9.68529	0.03378
			9.8621	0.01061			9.88269	0.03893																						5725.98	10813	11043	38718					9.69743	0.03307			9.69743	0.00842			9.69743	0.03362
			9.87346	0.01056			9.89395	0.03877																						5484.99	8880.02	5831.01	37348					9.70956	0.03291			9.70956	0.00837			9.70956	0.03346
			9.88482	0.01051			9.90521	0.03861																						4718.99	6302.02	12668	14568					9.7217	0.03274			9.7217	0.00833			9.7217	0.0333
			9.89618	0.01046			9.91648	0.03845																						1903	1896	16158	18466					9.73384	0.03258			9.73384	0.00828			9.73384	0.03314
			9.90755	0.01041			9.92774	0.03829																						17091	7190.01	7112	15752					9.74598	0.03242			9.74598	0.00823			9.74598	0.03298
			9.91891	0.01037			9.939	0.03813																						972.996	3766	20056	8293					9.75811	0.03226			9.75811	0.00818			9.75811	0.03282
			9.93027	0.01032			9.95027	0.03797																						3542	7874.01	5943	18846					9.77025	0.0321			9.77025	0.00813			9.77025	0.03266
			9.94163	0.01027			9.96153	0.03782																						8421.97	10433	49547	3030					9.78239	0.03194			9.78239	0.00808			9.78239	0.0325
			9.95299	0.01022			9.97279	0.03766																						1430	4410	19622	31450					9.79452	0.03178			9.79452	0.00804			9.79452	0.03235
			9.96435	0.01018			9.98406	0.03751																						15066	12459	11479	24997					9.80666	0.03162			9.80666	0.00799			9.80666	0.03219
			9.97571	0.01013			9.99532	0.03735																						1409	4444.01	17414	24086					9.8188	0.03146			9.8188	0.00794			9.8188	0.03204
			9.98707	0.01008			10.0066	0.0372																						1659	31953	25794	7155					9.83094	0.03131			9.83094	0.0079			9.83094	0.03188
			9.99843	0.01003			10.0178	0.03704																						1672	13116	4704	59447					9.84307	0.03115			9.84307	0.00785			9.84307	0.03173
			10.0098	0.00999			10.0291	0.03689																						1069	7536.98	12919	44099					9.85521	0.031			9.85521	0.0078			9.85521	0.03158
			10.0212	0.00994			10.0404	0.03674																						1470	11150	33780.9	67766					9.86735	0.03084			9.86735	0.00776			9.86735	0.03143
			10.0325	0.0099			10.0516	0.03659																						9880.98	16490	38157	8093.01					9.87948	0.03069			9.87948	0.00771			9.87948	0.03127
			10.0439	0.00985			10.0629	0.03644																						4190.99	2753	17427	200550					9.89162	0.03054			9.89162	0.00767			9.89162	0.03112
			10.0552	0.00981			10.0742	0.03628																						1290	8473.02	18019	6188.01					9.90376	0.03039			9.90376	0.00762			9.90376	0.03097
			10.0666	0.00976			10.0854	0.03614																						4071.01	22544	17013	23218					9.9159	0.03023			9.9159	0.00758			9.9159	0.03082
			10.0779	0.00971			10.0967	0.03599																						14654	24450.9	3169	54336					9.92803	0.03008			9.92803	0.00753			9.92803	0.03068
			10.0893	0.00967			10.108	0.03584																						6157.98	11595	20313	83340.1					9.94017	0.02993			9.94017	0.00749			9.94017	0.03053
			10.1007	0.00963			10.1192	0.03569																						2135	12299	11008	18869					9.95231	0.02979			9.95231	0.00745			9.95231	0.03038
			10.112	0.00958			10.1305	0.03554																						19412.9	11072	28510	12903					9.96444	0.02964			9.96444	0.0074			9.96444	0.03024
			10.1234	0.00954			10.1417	0.0354																						1520	2040	13866	21144					9.97658	0.02949			9.97658	0.00736			9.97658	0.03009
			10.1348	0.00949			10.153	0.03525																						1574.01	13469	11097	21097					9.98872	0.02934			9.98872	0.00732			9.98872	0.02995
			10.1461	0.00945			10.1643	0.03511																						5358.97	7182.99	6072.99	10632					10.0009	0.0292			10.0009	0.00727			10.0009	0.0298
			10.1575	0.00941			10.1755	0.03496																						3965.01	18002	14256	72118					10.013	0.02905			10.013	0.00723			10.013	0.02966
			10.1688	0.00936			10.1868	0.03482																						4614.02	9574.99	6974.99	11414					10.0251	0.02891			10.0251	0.00719			10.0251	0.02952
			10.1802	0.00932			10.1981	0.03467																						3386	3546	6860.99	2920					10.0373	0.02876			10.0373	0.00715			10.0373	0.02937
			10.1915	0.00928			10.2093	0.03453																						1236	7034	18789	30778					10.0494	0.02862			10.0494	0.00711			10.0494	0.02923
			10.2029	0.00924			10.2206	0.03439																						3783.99	9189.02	17740	13258					10.0615	0.02848			10.0615	0.00706			10.0615	0.02909
			10.2143	0.00919			10.2318	0.03425																						1912.01	4489	5379	5161.99					10.0737	0.02834			10.0737	0.00702			10.0737	0.02895
			10.2256	0.00915			10.2431	0.03411																						4206	4091	16557	3078					10.0858	0.0282			10.0858	0.00698			10.0858	0.02881
			10.237	0.00911			10.2544	0.03397																						4942.98	12473	43600	24726					10.098	0.02806			10.098	0.00694			10.098	0.02867
			10.2484	0.00907			10.2656	0.03383																						2158	12403	32158	107021					10.1101	0.02792			10.1101	0.0069			10.1101	0.02854
			10.2597	0.00903			10.2769	0.03369																						6527.02	3851	50377	46397					10.1222	0.02778			10.1222	0.00686			10.1222	0.0284
			10.2711	0.00899			10.2882	0.03355																						2298.01	11407	5936	104317					10.1344	0.02764			10.1344	0.00682			10.1344	0.02826
			10.2824	0.00895			10.2994	0.03341																						16113	28492	4626.01	47206					10.1465	0.0275			10.1465	0.00678			10.1465	0.02813
			10.2938	0.0089			10.3107	0.03328																						6777.01	21206	147926	24264					10.1586	0.02737			10.1586	0.00674			10.1586	0.02799
			10.3052	0.00886			10.322	0.03314																						4044.99	33091	16965	18405					10.1708	0.02723			10.1708	0.0067			10.1708	0.02786
			10.3165	0.00882			10.3332	0.03301																						5662.98	4242	39824	6705					10.1829	0.02709			10.1829	0.00666			10.1829	0.02772
			10.3279	0.00878			10.3445	0.03287																						2042.01	4970	13968	3494					10.1951	0.02696			10.1951	0.00662			10.1951	0.02759
			10.3392	0.00874			10.3558	0.03274																						5857.99	10684	60572	4098					10.2072	0.02683			10.2072	0.00658			10.2072	0.02746
			10.3506	0.0087			10.367	0.0326																						3859.99	2878.99	9273.99	13530					10.2193	0.02669			10.2193	0.00654			10.2193	0.02732
			10.362	0.00866			10.3783	0.03247																						1624.01	26475	16064	2728					10.2315	0.02656			10.2315	0.00651			10.2315	0.02719
			10.3733	0.00863			10.3895	0.03234																						11106	92192.9	15840	25792					10.2436	0.02643			10.2436	0.00647			10.2436	0.02706
			10.3847	0.00859			10.4008	0.0322																						11990	39747	8472.99	66590					10.2557	0.0263			10.2557	0.00643			10.2557	0.02693
			10.396	0.00855			10.4121	0.03207																						5743.98	9290	52601	7109					10.2679	0.02617			10.2679	0.00639			10.2679	0.0268
			10.4074	0.00851			10.4233	0.03194																						6070.01	10771	2488	31925					10.28	0.02604			10.28	0.00636			10.28	0.02667
			10.4188	0.00847			10.4346	0.03181																						5681	5894.02	9150.01	25649					10.2921	0.02591			10.2921	0.00632			10.2921	0.02654
			10.4301	0.00843			10.4459	0.03168																						860.002	10338	21917	16686					10.3043	0.02578			10.3043	0.00628			10.3043	0.02642
			10.4415	0.00839			10.4571	0.03155																						6801.97	5301	9722	6270					10.3164	0.02565			10.3164	0.00624			10.3164	0.02629
			10.4528	0.00836			10.4684	0.03142																						3375.01	34248	4006.99	40072					10.3286	0.02552			10.3286	0.00621			10.3286	0.02616
			10.4642	0.00832			10.4796	0.03129																						11352	1784	2421	41492					10.3407	0.02539			10.3407	0.00617			10.3407	0.02604
			10.4756	0.00828			10.4909	0.03117																						4442	5940.99	18649	10862					10.3528	0.02527			10.3528	0.00614			10.3528	0.02591
			10.4869	0.00824			10.5022	0.03104																						3485	14086	78291.1	3393.99					10.365	0.02514			10.365	0.0061			10.365	0.02579
			10.4983	0.00821			10.5134	0.03091																						4662.01	6185.98	33998	57004					10.3771	0.02502			10.3771	0.00606			10.3771	0.02566
			10.5096	0.00817			10.5247	0.03079																						1991	2653.01	78467	5142.01					10.3892	0.02489			10.3892	0.00603			10.3892	0.02554
			10.521	0.00813			10.536	0.03066																						2407.99	1398	35372	5855.01					10.4014	0.02477			10.4014	0.00599			10.4014	0.02542
			10.5324	0.0081			10.5472	0.03054																						6143.98	12870	18442	4620					10.4135	0.02465			10.4135	0.00596			10.4135	0.02529
			10.5437	0.00806			10.5585	0.03041																						794.002	49963.9	13909	35788					10.4257	0.02452			10.4257	0.00592			10.4257	0.02517
			10.5551	0.00803			10.5698	0.03029																						1889.01	22749	1980	9751					10.4378	0.0244			10.4378	0.00589			10.4378	0.02505
			10.5664	0.00799			10.581	0.03017																						5700.02	50898	4697.01	43054					10.4499	0.02428			10.4499	0.00585			10.4499	0.02493
			10.5778	0.00795			10.5923	0.03004																						13975	22818	3117	8229					10.4621	0.02416			10.4621	0.00582			10.4621	0.02481
			10.5892	0.00792			10.6035	0.02992																						10612	12353	3123	18702					10.4742	0.02404			10.4742	0.00579			10.4742	0.02469
			10.6005	0.00788			10.6148	0.0298																						4935.98	9019.02	10266	21023					10.4863	0.02392			10.4863	0.00575			10.4863	0.02457
			10.6119	0.00785			10.6261	0.02968																						16912	1764	2077	3810					10.4985	0.0238			10.4985	0.00572			10.4985	0.02445
			10.6233	0.00781			10.6373	0.02956																						2143	1252	20723	40625					10.5106	0.02368			10.5106	0.00569			10.5106	0.02434
			10.6346	0.00778			10.6486	0.02944																						2219	3263	50261	2732					10.5228	0.02357			10.5228	0.00565			10.5228	0.02422
			10.646	0.00774			10.6599	0.02932																						1674.99	2369	5266.01	66191					10.5349	0.02345			10.5349	0.00562			10.5349	0.0241
			10.6573	0.00771			10.6711	0.0292																						5331.02	2515	23698	2911					10.547	0.02333			10.547	0.00559			10.547	0.02399
			10.6687	0.00768			10.6824	0.02908																						12666	7111.02	1646	6197					10.5592	0.02322			10.5592	0.00555			10.5592	0.02387
			10.68	0.00764			10.6936	0.02896																						44980.1	2044	19421	118546					10.5713	0.0231			10.5713	0.00552			10.5713	0.02376
			10.6914	0.00761			10.7049	0.02884																						19281	14192	1824	26397					10.5834	0.02299			10.5834	0.00549			10.5834	0.02364
			10.7028	0.00757			10.7162	0.02873																						4573.02	34512.1	1958	20306					10.5956	0.02287			10.5956	0.00546			10.5956	0.02353
			10.7141	0.00754			10.7274	0.02861																						5187.01	3355	12196	5499.99					10.6077	0.02276			10.6077	0.00542			10.6077	0.02341
			10.7255	0.00751			10.7387	0.0285																						3159.99	16054	4832	27010					10.6198	0.02264			10.6198	0.00539			10.6198	0.0233
			10.7369	0.00747			10.75	0.02838																						5180.01	16668	30361	7917					10.632	0.02253			10.632	0.00536			10.632	0.02319
			10.7482	0.00744			10.7612	0.02827																						2684	1264	30988	2488					10.6441	0.02242			10.6441	0.00533			10.6441	0.02308
			10.7596	0.00741			10.7725	0.02815																						17532	1545	8318.01	27165					10.6563	0.02231			10.6563	0.0053			10.6563	0.02297
			10.7709	0.00738			10.7837	0.02804																						785	8237	42658	17949					10.6684	0.0222			10.6684	0.00527			10.6684	0.02286
			10.7823	0.00734			10.795	0.02792																						3029.01	3693	2581	27644					10.6805	0.02209			10.6805	0.00524			10.6805	0.02275
			10.7936	0.00731			10.8063	0.02781																						7164.99	20294	3635.01	19635					10.6927	0.02198			10.6927	0.00521			10.6927	0.02264
			10.805	0.00728			10.8175	0.0277																						3277.99	21018.9	4416.01	12907					10.7048	0.02187			10.7048	0.00518			10.7048	0.02253
			10.8164	0.00725			10.8288	0.02759																						1276	8965.02	3208	5544					10.717	0.02176			10.717	0.00515			10.717	0.02242
			10.8277	0.00721			10.8401	0.02748																						6691	2005	27572	66022					10.7291	0.02165			10.7291	0.00512			10.7291	0.02231
			10.8391	0.00718			10.8513	0.02736																						24765.1	28229	7298.98	7951.01					10.7412	0.02154			10.7412	0.00509			10.7412	0.0222
			10.8505	0.00715			10.8626	0.02725																						11264	2453	32537	13260					10.7534	0.02144			10.7534	0.00506			10.7534	0.0221
			10.8618	0.00712			10.8739	0.02714																						25600.9	1353	6101	8067					10.7655	0.02133			10.7655	0.00503			10.7655	0.02199
			10.8732	0.00709			10.8851	0.02703																						11283	2174	14388	4329					10.7776	0.02122			10.7776	0.005			10.7776	0.02189
			10.8845	0.00706			10.8964	0.02693																						6098	5555.99	16092	44515					10.7898	0.02112			10.7898	0.00497			10.7898	0.02178
			10.8959	0.00703			10.9077	0.02682																						4533.99	18587	2889	18883					10.8019	0.02101			10.8019	0.00494			10.8019	0.02168
			10.9073	0.007			10.9189	0.02671																						816	22146	30847	14360					10.814	0.02091			10.814	0.00491			10.814	0.02157
			10.9186	0.00697			10.9302	0.0266																						844.992	1215	2000	189169					10.8262	0.0208			10.8262	0.00488			10.8262	0.02147
			10.93	0.00694			10.9414	0.02649																						1589.01	4386	2164	64052					10.8383	0.0207			10.8383	0.00485			10.8383	0.02136
			10.9413	0.00691			10.9527	0.02639																						1038	9953	48950.1	59970.1					10.8505	0.0206			10.8505	0.00482			10.8505	0.02126
			10.9527	0.00688			10.964	0.02628																						1305	11137	2332	21373					10.8626	0.0205			10.8626	0.0048			10.8626	0.02116
			10.9641	0.00685			10.9752	0.02618																						3451.99	1485	4787	48774.1					10.8747	0.02039			10.8747	0.00477			10.8747	0.02106
			10.9754	0.00682			10.9865	0.02607																						1123.01	36437	111322	15225					10.8869	0.02029			10.8869	0.00474			10.8869	0.02096
			10.9868	0.00679			10.9977	0.02597																						7135.04	1452	19334	6621.01					10.899	0.02019			10.899	0.00471			10.899	0.02086
			10.9981	0.00676			11.009	0.02586																						16331.9	33635	19654	80012					10.9111	0.02009			10.9111	0.00468			10.9111	0.02075
			11.0095	0.00673			11.0203	0.02576																						1640	1778	20057	3002					10.9233	0.01999			10.9233	0.00466			10.9233	0.02065
			11.0209	0.0067			11.0315	0.02565																						7749.02	3339	6168	64625.1					10.9354	0.01989			10.9354	0.00463			10.9354	0.02056
			11.0322	0.00667			11.0428	0.02555																						8324.02	72612.8	1951	10831					10.9475	0.01979			10.9475	0.0046			10.9475	0.02046
			11.0436	0.00664			11.0541	0.02545																						636.999	12135	20209	26577					10.9597	0.01969			10.9597	0.00458			10.9597	0.02036
			11.0549	0.00661			11.0653	0.02535																						740.004	13818	13459	35917					10.9718	0.0196			10.9718	0.00455			10.9718	0.02026
			11.0663	0.00658			11.0766	0.02525																						3993.98	4420	14579	3955					10.984	0.0195			10.984	0.00452			10.984	0.02016
			11.0777	0.00656			11.0879	0.02514																						1777.99	1109	2001	4921					10.9961	0.0194			10.9961	0.0045			10.9961	0.02007
			11.089	0.00653			11.0991	0.02504																						9621.02	13277	9499.01	52875.1					11.0082	0.01931			11.0082	0.00447			11.0082	0.01997
			11.1004	0.0065			11.1104	0.02494																						9718.02	8935.99	1893	8076					11.0204	0.01921			11.0204	0.00444			11.0204	0.01987
			11.1117	0.00647			11.1217	0.02484																						4177.98	9535.98	4285	6049					11.0325	0.01911			11.0325	0.00442			11.0325	0.01978
			11.1231	0.00644			11.1329	0.02474																						13115	1259	1701	32009					11.0447	0.01902			11.0447	0.00439			11.0447	0.01968
			11.1345	0.00642			11.1442	0.02464																						999.999	1463	49547	34398					11.0568	0.01893			11.0568	0.00437			11.0568	0.01959
			11.1458	0.00639			11.1554	0.02455																						1123.01	6539.99	2157	6670					11.0689	0.01883			11.0689	0.00434			11.0689	0.01949
			11.1572	0.00636			11.1667	0.02445																						686.004	1112	6132	12915					11.0811	0.01874			11.0811	0.00431			11.0811	0.0194
			11.1685	0.00633			11.178	0.02435																						1060.99	1750	9495	17523					11.0932	0.01864			11.0932	0.00429			11.0932	0.01931
			11.1799	0.00631			11.1892	0.02425																						2409.99	3161	6023	14758					11.1053	0.01855			11.1053	0.00426			11.1053	0.01921
			11.1913	0.00628			11.2005	0.02416																						9378.97	1398	3313	18223					11.1175	0.01846			11.1175	0.00424			11.1175	0.01912
			11.2026	0.00625			11.2118	0.02406																						10617	31297	44521	31169					11.1296	0.01837			11.1296	0.00421			11.1296	0.01903
			11.214	0.00623			11.223	0.02396																						2083.99	1797	15220	5867					11.1418	0.01828			11.1418	0.00419			11.1418	0.01894
			11.2254	0.0062			11.2343	0.02387																						4545	4038.99	140957	36716					11.1539	0.01819			11.1539	0.00417			11.1539	0.01885
			11.2367	0.00617			11.2455	0.02377																						5784.02	5756.99	48877.9	7511.99					11.166	0.01809			11.166	0.00414			11.166	0.01876
			11.2481	0.00615			11.2568	0.02368																						616	3713	45271	81397.1					11.1782	0.01801			11.1782	0.00412			11.1782	0.01867
			11.2594	0.00612			11.2681	0.02358																						16189.1	2462	15994	64237					11.1903	0.01792			11.1903	0.00409			11.1903	0.01858
			11.2708	0.0061			11.2793	0.02349																						818.004	30743	5271	5826					11.2024	0.01783			11.2024	0.00407			11.2024	0.01849
			11.2821	0.00607			11.2906	0.0234																						988.992	10522	36747	22407					11.2146	0.01774			11.2146	0.00404			11.2146	0.0184
			11.2935	0.00604			11.3019	0.0233																						16865	92451.9	11592	13295					11.2267	0.01765			11.2267	0.00402			11.2267	0.01831
			11.3049	0.00602			11.3131	0.02321																						775	33374	59050	31900					11.2388	0.01756			11.2388	0.004			11.2388	0.01822
			11.3162	0.00599			11.3244	0.02312																						1709	29435.1	2302	17292					11.251	0.01747			11.251	0.00397			11.251	0.01813
			11.3276	0.00597			11.3356	0.02303																						35488.8	10632	48389	3185					11.2631	0.01739			11.2631	0.00395			11.2631	0.01805
			11.339	0.00594			11.3469	0.02293																						5749.02	3839.99	8471	27404					11.2752	0.0173			11.2752	0.00393			11.2752	0.01796
			11.3503	0.00592			11.3582	0.02284																						6854.02	27359.1	26924	7470					11.2874	0.01722			11.2874	0.0039			11.2874	0.01787
			11.3617	0.00589			11.3694	0.02275																						2039.99	7601	19690	13622					11.2995	0.01713			11.2995	0.00388			11.2995	0.01779
			11.373	0.00587			11.3807	0.02266																						534	39428	2960	16873					11.3117	0.01704			11.3117	0.00386			11.3117	0.0177
			11.3844	0.00584			11.392	0.02257																						6656	1996.99	40435	4249					11.3238	0.01696			11.3238	0.00384			11.3238	0.01762
			11.3957	0.00582			11.4032	0.02248																						4458.02	33239.1	3519	12184					11.3359	0.01688			11.3359	0.00381			11.3359	0.01753
			11.4071	0.0058			11.4145	0.02239																						4960.02	5194	6422	19117					11.3481	0.01679			11.3481	0.00379			11.3481	0.01745
			11.4185	0.00577			11.4258	0.0223																						722.004	12999	4913.01	3374.99					11.3602	0.01671			11.3602	0.00377			11.3602	0.01736
			11.4298	0.00575			11.437	0.02222																						762.996	17035	24024	7960.01					11.3724	0.01662			11.3724	0.00375			11.3724	0.01728
			11.4412	0.00572			11.4483	0.02213																						3322	2029.01	5473	9084					11.3845	0.01654			11.3845	0.00373			11.3845	0.0172
			11.4526	0.0057			11.4596	0.02204																						1452	2471.01	25528	2684					11.3966	0.01646			11.3966	0.0037			11.3966	0.01711
			11.4639	0.00568			11.4708	0.02195																						812.994	26431	9945	9606					11.4088	0.01638			11.4088	0.00368			11.4088	0.01703
			11.4753	0.00565			11.4821	0.02187																						1420.99	7483.03	13650	30097					11.4209	0.0163			11.4209	0.00366			11.4209	0.01695
			11.4866	0.00563			11.4933	0.02178																						15055	3271	11102	18735					11.433	0.01622			11.433	0.00364			11.433	0.01687
			11.498	0.00561			11.5046	0.02169																						943.995	16041	14375	11935					11.4452	0.01614			11.4452	0.00362			11.4452	0.01679
			11.5094	0.00558			11.5159	0.02161																						2055.99	17191	23492	6598.99					11.4573	0.01605			11.4573	0.0036			11.4573	0.0167
			11.5207	0.00556			11.5271	0.02152																						2835.98	6312.02	4615	4122.01					11.4695	0.01598			11.4695	0.00358			11.4695	0.01662
			11.5321	0.00554			11.5384	0.02144																						1690	8967.01	27244	34799					11.4816	0.0159			11.4816	0.00355			11.4816	0.01654
			11.5434	0.00551			11.5496	0.02135																						1227.01	7455.02	6161.99	55393.1					11.4937	0.01582			11.4937	0.00353			11.4937	0.01646
			11.5548	0.00549			11.5609	0.02127																						15108.9	9295.03	60321.9	8772.99					11.5059	0.01574			11.5059	0.00351			11.5059	0.01639
			11.5662	0.00547			11.5722	0.02119																						4835.01	15595	28481	25328					11.518	0.01566			11.518	0.00349			11.518	0.01631
			11.5775	0.00545			11.5834	0.0211																						44852.9	18266	4486	3581					11.5301	0.01558			11.5301	0.00347			11.5301	0.01623
			11.5889	0.00542			11.5947	0.02102																						16251	41127	16825	13032					11.5423	0.0155			11.5423	0.00345			11.5423	0.01615
			11.6002	0.0054			11.606	0.02094																						19077	3928.99	10193	4810					11.5544	0.01543			11.5544	0.00343			11.5544	0.01607
			11.6116	0.00538			11.6172	0.02085																						5256	31830	24132	3535.99					11.5665	0.01535			11.5665	0.00341			11.5665	0.016
			11.623	0.00536			11.6285	0.02077																						1771	3067.99	13243	32757					11.5787	0.01527			11.5787	0.00339			11.5787	0.01592
			11.6343	0.00533			11.6398	0.02069																						11197	11068	2801.01	7216.99					11.5908	0.0152			11.5908	0.00337			11.5908	0.01584
			11.6457	0.00531			11.651	0.02061																						16954	6478.02	34556.1	4368.01					11.603	0.01512			11.603	0.00335			11.603	0.01577
			11.657	0.00529			11.6623	0.02053																						19204	16497	5525.99	14568					11.6151	0.01505			11.6151	0.00333			11.6151	0.01569
			11.6684	0.00527			11.6736	0.02045																						910.994	8664	9879.99	8385.99					11.6272	0.01497			11.6272	0.00331			11.6272	0.01561
			11.6798	0.00525			11.6848	0.02037																						15902	1691.99	12536	10436					11.6394	0.0149			11.6394	0.00329			11.6394	0.01554
			11.6911	0.00523			11.6961	0.02029																						2578	22205	3044	41628					11.6515	0.01482			11.6515	0.00327			11.6515	0.01546
			11.7025	0.00521			11.7073	0.02021																						6530.02	3347.01	19245	24644					11.6636	0.01475			11.6636	0.00326			11.6636	0.01539
			11.7138	0.00518			11.7186	0.02013																						8384.01	6396.01	9483.01	49896					11.6758	0.01468			11.6758	0.00324			11.6758	0.01532
			11.7252	0.00516			11.7299	0.02005																						1030.01	8330	2569.99	14711					11.6879	0.0146			11.6879	0.00322			11.6879	0.01524
			11.7366	0.00514			11.7411	0.01997																						961.996	2071	5629	7090.99					11.7	0.01453			11.7	0.0032			11.7	0.01517
			11.7479	0.00512			11.7524	0.01989																						1995	6433.99	6856	3212.01					11.7122	0.01446			11.7122	0.00318			11.7122	0.0151
			11.7593	0.0051			11.7637	0.01981																						1673	1332	1760	5865.99					11.7243	0.01439			11.7243	0.00316			11.7243	0.01502
			11.7706	0.00508			11.7749	0.01974																						7906.02	3770	6804.99	52187					11.7365	0.01432			11.7365	0.00314			11.7365	0.01495
			11.782	0.00506			11.7862	0.01966																						8528.01	9224.98	22645	8715					11.7486	0.01424			11.7486	0.00312			11.7486	0.01488
			11.7934	0.00504			11.7974	0.01958																						1634.01	15021	14298	3664.01					11.7607	0.01417			11.7607	0.00311			11.7607	0.01481
			11.8047	0.00502			11.8087	0.0195																						3004	4558.01	8816	9131.01					11.7729	0.0141			11.7729	0.00309			11.7729	0.01474
			11.8161	0.005			11.82	0.01943																						5958.98	9683.98	4791	5604					11.785	0.01403			11.785	0.00307			11.785	0.01466
			11.8275	0.00498			11.8312	0.01935																						3907.01	5515	2921	22219					11.7972	0.01396			11.7972	0.00305			11.7972	0.01459
			11.8388	0.00496			11.8425	0.01928																						7905	2254	26948	46996.1					11.8093	0.01389			11.8093	0.00303			11.8093	0.01452
			11.8502	0.00494			11.8538	0.0192																						8961.03	17184	41203	3660					11.8214	0.01383			11.8214	0.00302			11.8214	0.01445
			11.8615	0.00492			11.865	0.01913																						1929.98	27470	6628	22161					11.8336	0.01376			11.8336	0.003			11.8336	0.01438
			11.8729	0.0049			11.8763	0.01905																						20642	4169.01	2051.99	46379					11.8457	0.01369			11.8457	0.00298			11.8457	0.01432
			11.8842	0.00488			11.8875	0.01898																						9203.96	1382	2742	21471					11.8578	0.01362			11.8578	0.00296			11.8578	0.01425
			11.8956	0.00486			11.8988	0.0189																						1495	1889.01	19067	20090					11.87	0.01355			11.87	0.00295			11.87	0.01418
			11.907	0.00484			11.9101	0.01883																						5316.01	12145	9538	4846.01					11.8821	0.01348			11.8821	0.00293			11.8821	0.01411
			11.9183	0.00482			11.9213	0.01876																						3285.98	6465.99	3556.99	9936.99					11.8942	0.01342			11.8942	0.00291			11.8942	0.01404
			11.9297	0.0048			11.9326	0.01868																						10603	2506.01	2578	27208					11.9064	0.01335			11.9064	0.00289			11.9064	0.01397
			11.9411	0.00478			11.9439	0.01861																						1416.01	1596	43284	3895.99					11.9185	0.01328			11.9185	0.00288			11.9185	0.01391
			11.9524	0.00477			11.9551	0.01854																						7842.98	29858.1	6029.01	69481					11.9307	0.01322			11.9307	0.00286			11.9307	0.01384
			11.9638	0.00475			11.9664	0.01847																						3022.99	3912	3281	23005					11.9428	0.01315			11.9428	0.00284			11.9428	0.01377
			11.9751	0.00473			11.9777	0.01839																						4334.99	2117	11559	14533					11.9549	0.01309			11.9549	0.00283			11.9549	0.01371
			11.9865	0.00471			11.9889	0.01832																						4255.02	7623.98	6138	21754					11.9671	0.01302			11.9671	0.00281			11.9671	0.01364
			11.9978	0.00469			12.0002	0.01825																						6448.98	5494.98	7570.01	9616.01					11.9792	0.01296			11.9792	0.00279			11.9792	0.01358
			12.0092	0.00467			12.0114	0.01818																						838.005	3797.01	31364	60081					11.9914	0.01289			11.9914	0.00278			11.9914	0.01351
			12.0206	0.00465			12.0227	0.01811																						3141.02	20286	1681	15627					12.0035	0.01283			12.0035	0.00276			12.0035	0.01345
			12.0319	0.00464			12.034	0.01804																						1878.99	25148.9	37896.9	3222					12.0156	0.01277			12.0156	0.00275			12.0156	0.01338
			12.0433	0.00462			12.0452	0.01797																						1972.99	7166.02	11080	14085					12.0278	0.0127			12.0278	0.00273			12.0278	0.01332
			12.0547	0.0046			12.0565	0.0179																						530	3161	5446	49142					12.0399	0.01264			12.0399	0.00271			12.0399	0.01325
			12.066	0.00458			12.0678	0.01783																						7188.97	1176	2164.01	5504					12.052	0.01258			12.052	0.0027			12.052	0.01319
			12.0774	0.00456			12.079	0.01776																						2346.01	2584.01	4405.99	42714.9					12.0642	0.01251			12.0642	0.00268			12.0642	0.01312
			12.0887	0.00455			12.0903	0.01769																						4916.03	53965.9	37778.1	3016					12.0763	0.01245			12.0763	0.00267			12.0763	0.01306
			12.1001	0.00453			12.1015	0.01762																						1502.01	4531.01	6515	57597.1					12.0884	0.01239			12.0884	0.00265			12.0884	0.013
			12.1114	0.00451			12.1128	0.01756																						2696.98	1582.99	2425.99	70239					12.1006	0.01233			12.1006	0.00264			12.1006	0.01294
			12.1228	0.00449			12.1241	0.01749																						1038	4574.99	7042.01	38199					12.1127	0.01227			12.1127	0.00262			12.1127	0.01287
			12.1342	0.00448			12.1353	0.01742																						8214.99	3220	4673	83114					12.1249	0.01221			12.1249	0.0026			12.1249	0.01281
			12.1455	0.00446			12.1466	0.01735																						13400	10258	16267	5347.99					12.137	0.01214			12.137	0.00259			12.137	0.01275
			12.1569	0.00444			12.1579	0.01729																						1839.99	12685	45665.9	50235					12.1491	0.01208			12.1491	0.00257			12.1491	0.01269
			12.1683	0.00442			12.1691	0.01722																						728.002	1220	2886	23651					12.1613	0.01202			12.1613	0.00256			12.1613	0.01263
			12.1796	0.00441			12.1804	0.01715																						966	22301	16576	25041					12.1734	0.01196			12.1734	0.00254			12.1734	0.01257
			12.191	0.00439			12.1917	0.01709																						5781.96	10161	1842	2856					12.1855	0.01191			12.1855	0.00253			12.1855	0.01251
			12.2023	0.00437			12.2029	0.01702																						3102	9512.03	34726.1	5843					12.1977	0.01185			12.1977	0.00251			12.1977	0.01245
			12.2137	0.00436			12.2142	0.01696																						1071.01	2408	15550	15594					12.2098	0.01179			12.2098	0.0025			12.2098	0.01239
			12.2251	0.00434			12.2255	0.01689																						826.005	4304	15401	26220					12.2219	0.01173			12.2219	0.00249			12.2219	0.01233
			12.2364	0.00432			12.2367	0.01683																						14436	12782	3583.01	21749					12.2341	0.01167			12.2341	0.00247			12.2341	0.01227
			12.2478	0.00431			12.248	0.01676																						1873.99	1821.01	7251.98	36368					12.2462	0.01161			12.2462	0.00246			12.2462	0.01221
			12.2591	0.00429			12.2592	0.0167																						884	34442.1	20136	29797					12.2584	0.01155			12.2584	0.00244			12.2584	0.01215
			12.2705	0.00427			12.2705	0.01663																						3581.01	11761	3095	36017					12.2705	0.0115			12.2705	0.00243			12.2705	0.01209
																														1953	10647	52883	14278
																														9915.97	4448	17545	23229
																														2064	29598.1	16107	30054
																														12320.1	7744.99	6919.99	11072
																														3636	1804.99	45242.1	4762.01
																														1381.01	6829	11536	4258.01
																														502	24546.1	2949.99	3471.01
																														1285	2587	10475	14153
																														11580	21041	37684	8631.99
																														2115.01	1610	3519	10590
																														744.003	41364.1	31764	5077.01
																														2284.99	33282.1	2248	5954.01
																														1474	19283	61634	8977.01
																														2706	5117	7131	8735
																														7972	15847	23417	29989
																														17049	34295	51418	65858
																														7084	14482	21238	26717
																														2330	4706	6697	8091
																														2619	5210	7562	9397
																														3089	5919	8703	10727
																														5834	11451	16255	20121
																														5126	10154	14589	18206
																														6664	13328	19371	24143
																														6036	11832	16727	20669
																														2545	4869	6874	8335
																														2510	4679	6696	8157
																														3038	5833	8420	10800
																														2197	4077	5634	6766
																														5737	11431	16669	20963
																														4742	9620	13670	17428
																														4037	8382	12764	16499
																														8317	16654	24585	31987
																														13659	26833	39119	48666
																														4409	8483	12290	15321
																														5741	11102	15759	20131
																														6698	12733	17807	22124
																														6688	13200	19418	25204
																														3497	6858	10351	13323
																														2409	4628	6577	8046
																														8087	16511	24654	32395
																														29731	60553	92492	121980
																														6476	12847	18323	22659
																														11429	23307	34626	44497
																														2237	4048	5421	6498
																														5137	9964	14537	18318
																														6332	12750	18900	24351
																														11016	22411	33785	44110
																														4569	8845	13021	16459
																														2583	4759	6608	8089
																														3399	6521	9183	11610
																														3543	6851	9919	12816
																														7316	14349	20727	26383
																														2824	5636	8251	10716
																														2154	4365	6315	8210
																														7443	14543	21147	26811
																														7636	14898	22050	28143
																														6041	12220	17777	23371
																														14386	28816	42159	53714
																														5260	10593	15266	19411
																														2388	4821	6702	8216
																														2346	4602	6479	8161
																														6704	13249	19084	23939
																														20849	41348	62626	81574
																														12107	24329	37074	48717
																														9280	18589	27416	35321
																														4767	9545	14067	18297
																														3341	6252	8767	10680
																														2893	5480	7825	9755
																														8446	16913	24889	31834
																														9917	20133	30153	39571
																														3940	7825	11239	14313
																														2754	5634	8371	10331
																														21315	43287	64576	82714
																														5806	11492	16441	20411
																														8687	16908	24378	30873
																														26218	53246	81163	106783
																														6375	12317	17830	22910
																														2149	4216	5957	7393
																														2391	4335	6022	7493
																														3680	7073	10138	12663
																														24234	49106	73816	95628
																														7986	15415	22356	28279
																														17879	35564	52923	67948
																														15807	32490	49869	65330
																														1876	3780	5548	7009
																														3259	6205	8809	10813
																														3457	6401	8844	10511
																														2021	3880	5599	7097
																														6484	13255	20095	26085
																														7428	14507	21575	27992
																														3412	6827	9734	11970
																														2457	4569	6266	7703
																														4751	9166	13123	16739
																														7190	14390	21575	27866
																														7647	14926	21806	27658
																														6381	12841	18651	23434
																														11572	23513	34994	45242
																														2135	3937	5460	6527
																														2130	4381	6399	7947
																														4065	8074	11729	14898
																														5560	10854	15146	18355
																														3594	7140	10445	13231
																														2559	4957	6915	8545
																														3293	6526	9606	11951
																														7562	15135	22495	29354
																														4328	8575	12515	15902
																														9130	18254	27023	34322
																														2263	4581	6783	8716
																														7684	14986	21838	27866
																														4543	9027	13449	17015
																														13306	26056	38875	49610
																														12958	27386	41812	54945
																														5282	10335	14978	19077
																														3303	6524	9499	11879
																														2686	5320	7656	9544
																														2269	4172	5866	7017
																														4165	7781	10784	13452
																														2359	4559	6476	8102
																														4156	8246	12108	15080
																														2213	4308	6175	7678
																														10307	20689	30135	37643
																														3769	7133	10145	12373
																														11972	23765	35336	45003
																														18441	37675	56372	72153
																														7176	13918	20229	25409
																														13524	26914	39609	50755
																														14856	30340	44747	57567
																														3701	6953	9465	11381
																														4800	9449	14031	17595
																														10449	20627	30524	38787
																														8076	16236	24128	31250
																														9041	17673	24993	31055
																														10318	20386	29795	36988
																														3539	6785	9588	11440
																														2772	5441	7827	9486
																														2206	4586	6680	8167
																														11302	22762	34207	43586
																														2664	5214	7411	8926
																														4954	9911	14833	19194
																														7554	15547	23103	29122
																														2954	5934	8924	11431
																														6091	11972	17568	22318
																														5829	11412	16319	20425
																														2660	5353	7654	9466
																														6082	12194	17762	22075
																														2645	5176	7266	8694
																														10048	20173	30145	38834
																														5380	10278	14691	18481
																														6111	11416	15862	19424
																														2539	4963	7196	8917
																														4027	7664	10792	13257
																														3117	6229	9008	11069
																														10901	22067	33393	43217
																														6533	12143	16911	20619
																														4402	8955	12877	15855
																														4956	9508	13838	17197
																														2901	5152	7257	8927
																														2853	5538	8137	10365
																														9760	19129	28641	36509
																														2715	5123	7122	8621
																														2233	4253	6159	7535
																														5819	11356	16345	20307
																														3216	6149	8782	11054
																														2271	4705	7340	9492
																														3629	6713	9483	11491
																														7035	13915	20074	24320
																														7104	14011	20304	25581
																														4421	8906	12960	16385
																														3222	6246	9279	11837
																														7221	14802	21976	27987
																														3621	7144	10393	12857
																														6448	12352	18336	23219
																														3121	6075	8935	11272
																														2210	4516	6885	8801
																														2560	5281	7434	9353
																														3812	7707	10978	14064
																														5830	11943	17724	22950
																														12841	25499	37401	48702
																														14909	30290	45828	61650
																														2961	5579	7817	9918
																														5128	10196	15280	20187
																														12811	26174	39149	51536
																														2167	4344	6362	8111
																														3533	6770	9641	12250
																														4651	9361	13864	18442
																														11437	22754	33782	44758
																														2447	4780	6930	9039
																														2839	5190	7275	9348
																														10723	22203	33763	45178
																														1726	3580	5412	7094
																														16424	33336	50556	67344
																														3259	6401	9628	12871
																														3113	6010	8501	10868
																														2149	4188	5812	7359
																														4187	8568	12803	16810
																														5754	11459	17074	22538
																														17461	34875	51776	68898
																														4391	8623	12205	15656
																														1608	2870	3912	4908
																														2180	4540	6563	8220
																														14646	29426	44161	58819
																														2275	4190	5679	6987
																														7272	14380	21102	27546
																														6184	12331	18694	25302
																														14722	28840	42557	55893
																														2825	5473	7850	10364
																														12724	26007	38690	51187
																														5141	10243	14606	18702
																														17356	35849	53724	72567
																														13435	26404	38884	51716
																														4440	8114	11347	14469
																														1775	3246	4428	5551
																														5309	10662	15399	19945
																														1415	2657	3690	4495
																														6951	13082	18756	24359
																														7727	15003	21500	27623
																														2107	4063	5738	7493
																														2783	5784	8521	11311
																														3188	6068	8380	10350
																														9234	19340	28637	37810
																														2909	5727	8311	10815
																														1572	3039	4436	5579
																														11149	21979	32161	42175
																														3341	6272	8976	11573
																														13436	26931	39698	52599
																														3135	6074	8824	11465
																														5424	10310	14753	18771
																														2340	4513	6468	8220
																														1875	3803	5714	7322
																														4263	8182	11850	15301
																														1350	2517	3626	4638
																														11322	22046	32348	43277
																														6546	12223	17435	22120
																														2288	4272	5965	7636
																														4887	9883	14760	19413
																														8289	15806	22802	29365
																														6823	13983	20403	26945
																														4550	8978	13263	17327
																														4088	8073	11409	14600
																														1944	3702	5265	6578
																														2645	5053	7009	8954
																														5959	11430	16848	22324
																														17916	35736	52053	67513
																														7342	14051	20164	27272
																														3210	6452	9270	11845
																														4171	8000	11357	14347
																														4688	8856	12685	16431
																														2822	5425	8124	10652
																														2027	3675	5124	6634
																														1853	3326	4534	5697
																														1872	3371	4664	6013
																														3403	6114	8171	9992
																														12082	23154	33389	43218
																														1922	3658	5321	6600
																														2994	5628	7762	9743
																														2215	4105	5797	7379
																														8893	17049	24830	32843
																														3483	6654	9636	12540
																														7869	15453	22609	29265
																														6931	13594	20469	27507
																														4406	8543	12102	15250
																														2740	5539	7887	9958
																														17051	34146	50766	66549
																														3487	6688	9616	12923
																														9622	19408	29118	38347
																														12464	24715	36813	49746
																														4483	9198	13635	18531
																														5543	10981	15907	20706
																														1976	3817	5445	6881
																														7744	15122	22149	29068
																														4964	9999	14478	18441
																														5715	11087	15930	20600
																														8070	15625	22531	28790
																														5081	9910	14154	18263
																														3107	5623	7832	9985
																														5809	11292	16520	21826
																														14474	29575	44522	59237
																														1795	3415	4860	6116
																														7745	16134	24171	31714
																														2937	5657	7999	10224
																														12501	24965	36681	48190
																														4705	8994	12663	16439
																														6145	12249	17682	22716
																														5565	10505	14805	18890
																														2032	3862	5583	7056
																														3419	6291	8647	10801
																														4655	8894	12725	16581
																														2417	4483	6220	7780
																														3039	5718	8153	10410
																														2474	5049	7211	8873
																														1982	3766	5363	6882
																														2743	5198	7598	9940
																														9066	17237	25513	34288
																														12177	23015	33680	44332
																														2006	3821	5134	6235
																														1654	2920	3889	4842
																														5735	11207	16581	21952
																														8504	15783	22444	28713
																														2911	5410	7868	10143
																														1650	2974	4112	5159
																														2036	3805	5238	6535
																														4108	7857	11157	14034
																														7521	14531	20957	27872
																														7334	14126	20465	26687
																														6324	11967	17023	21672
																														3134	6061	8598	10812
																														1738	3221	4571	5741
																														2447	4680	6517	8234
																														3574	6678	9414	11938
																														4248	8225	11913	15589
																														7535	14803	22027	29603
																														3339	6353	9003	11745
																														5178	9973	14420	18915
																														2544	4666	6441	8104
																														1758	3249	4538	5837
																														7849	15125	21488	28076
																														3066	5777	7930	9998
																														1649	3095	4517	6030
																														4502	8266	11790	15366
																														2492	4770	6739	8872
																														2497	4548	6287	7906
																														1775	3439	4779	5964
																														1969	3412	4701	5819
																														1701	3053	4074	4944
																														13407	25361	36389	47850
																														7668	14563	21334	28249
																														6194	11770	17027	22547
																														5237	10047	14306	18492
																														10624	20711	30392	40250
																														7499	14279	21060	28116
																														4948	9248	13203	17377
																														2462	4624	6910	9004
																														4898	9076	13030	17163
																														4624	8587	12068	15343
																														7031	13330	19125	25247
																														1519	2758	3802	4905
																														1507	2695	3519	4291
																														3229	6040	8705	11378
																														4469	8136	11609	15324
																														5228	9633	13612	17358
																														6341	12220	17500	23181
																														1843	3415	4915	6432
																														2616	4611	6334	7911
																														2820	5125	7102	9222
																														1599	3061	4393	5765
																														16022	30741	45533	61782
																														6443	12205	17858	24304
																														1739	3112	4195	5313
																														3836	7088	10217	13445
																														2281	4327	6078	8077
																														3426	6643	9567	12633
																														4182	8159	11840	15663
																														8781	16647	24640	33240
																														7419	13575	19095	24739
																														1587	3121	4478	5755
																														2120	4063	5740	7276
																														7713	14976	22145	30148
																														2284	4177	5961	7611
																														4702	9161	13300	17870
																														6421	12231	17495	22985
																														1725	3266	4649	6120
																														2003	3751	5459	7249
																														1751	3065	4112	5301
																														2128	3885	5298	6814
																														4747	9337	13854	18980
																														7486	14624	21854	29452
																														11200	21826	31846	42584
																														12602	24771	37361	50333
																														3523	6532	9398	12541
																														5830	11427	16996	22624
																														3077	6155	9208	12448
																														1594	3231	5074	6872
																														5483	11608	18365	25066
																														2632	5108	7433	9945
																														4105	8284	12198	16216
																														3351	6773	10141	13651
																														2109	4073	5991	7873
																														17882	37602	59507	82165
																														3298	7134	11013	15073
																														3349	6792	10325	14049
																														2889	5668	8301	11079
																														3858	7357	10981	14731
																														1684	3174	4804	6532
																														9029	19856	31740	43004
																														2438	4843	7511	10391
																														10631	20978	31056	41675
																														2458	4714	6972	9502
																														2764	5178	7484	10073
																														2488	5093	7810	10640
																														2175	4372	6372	8626
																														2530	5140	7679	10372
																														1977	4123	6517	8937
																														1927	3614	5110	6768
																														4669	9917	15492	21269
																														1814	3240	4646	6138
																														9305	19923	30777	42002
																														6014	12192	18906	25849
																														3054	6242	9263	12459
																														12180	26093	41214	56209
																														8202	17562	27196	37083
																														3886	8423	13077	17607
																														2390	5139	8023	10919
																														2319	4496	6549	8729
																														1685	3359	5100	6769
																														2136	4836	7787	10522
																														3575	7465	11804	15970
																														3747	7687	11682	15617
																														4382	8531	12552	16842
																														5614	11172	16847	22671
																														2753	5429	8115	10941
																														2449	4478	6394	8369
																														1955	3958	6108	8231
																														2177	4549	7130	9747
																														10774	23797	37995	52452
																														6595	14134	21980	29642
																														2482	5185	8008	10698
																														2657	5090	7443	10204
																														1846	3451	5026	6715
																														2199	3856	5387	7070
																														11159	24118	37741	50819
																														4100	7944	12018	16021
																														7641	15743	24129	32275
																														5684	11783	18239	25005
																														2277	4819	7527	10180
																														2973	5939	9043	12115
																														2329	4721	7256	9561
																														3423	7307	11291	15368
																														2034	3968	5690	7544
																														5109	11048	17533	24162
																														2368	4626	6820	8930
																														16489	35579	55656	75509
																														5466	11198	17179	23582
																														9863	20505	31135	41786
																														2814	5848	8885	11924
																														10519	22002	33945	46224
																														2806	5980	9417	12686
																														2469	5407	8660	11841
																														2491	5234	7624	10100
																														2140	4217	6059	8071
																														1779	3403	5052	6814
																														1744	3766	5964	8103
																														9514	19825	30768	41449
																														2348	5057	7650	10342
																														1817	3837	6199	8505
																														4397	9144	14060	18976
																														5024	10605	16489	22278
																														7764	17069	27108	37445
																														2712	5969	9501	12921
																														5704	11806	18079	24433
																														2046	4301	6444	8755
																														2019	3835	5543	7044
																														1764	3611	5582	7400
																														4066	7772	11493	15324
																														1532	3018	4567	6124
																														6875	14990	23535	31963
																														5513	10744	16028	21645
																														9587	19945	30990	42189
																														2208	4258	6462	8861
																														6298	12269	18260	24910
																														9712	20987	32857	44617
																														1682	3254	4899	6602
																														3610	7690	11944	16367
																														1829	4186	6455	8786
																														3441	7389	11591	15801
																														2726	5655	8659	11541
																														4070	8157	12366	16612
																														1945	3869	6016	8020
																														2378	4811	7524	10254
																														11096	24098	38276	52655
																														6607	13572	20862	28515
																														4515	9862	15752	21549
																														1632	3326	5049	6797
																														2981	5979	9110	12075
																														1678	3751	5894	7986
																														5615	11919	18430	25174
																														3752	7619	11394	15111
																														14615	30970	48020	64719
																														1859	4239	6497	8788
																														5592	12589	19991	27591
																														2319	4886	7731	10492
																														2167	4525	7138	9695
																														1403	2773	4075	5502
																														10043	21217	33227	45328
																														2669	5323	8208	10857
																														3826	8509	13181	18391
																														7346	15867	25190	34163
																														1549	3168	4830	6495
																														4970	10372	15534	20590
																														3554	7505	11409	15171
																														1430	3049	4757	6406
																														2456	5583	8780	12004
																														8644	18190	28061	37931
																														6602	13375	20476	27446
																														2903	6358	9993	13702
																														3771	8347	13133	17730
																														23800	52518	84569	115585
																														1547	3108	4705	6307
																														2845	6472	10336	13977
																														5015	11060	17400	23577
																														3992	8164	12720	17122
																														5054	10743	16502	22417
																														5080	10835	16474	21904
																														2016	4337	6735	9047
																														4773	10044	15158	20463
																														4479	9564	14925	20035
																														8049	16850	25852	35068
																														16731	36223	56794	77463
																														2113	4538	7163	9748
																														2217	5078	7994	11022
																														8100	17673	27425	37126
																														1987	4300	6971	9609
																														2842	5876	9183	12183
																														3483	7950	12785	17339
																														7475	16189	25010	33979
																														1549	3206	4939	6552
																														2603	4996	7483	9973
																														7172	15683	25004	34389
																														11119	23722	37496	51351
																														2362	5004	7428	9909
																														1366	3064	4915	6570
																														3811	8900	14343	19263
																														1848	4107	6535	8708
																														3864	7850	12214	16722
																														2589	5579	8823	11992
																														10675	23590	36814	50091
																														3780	8006	12618	17223
																														1430	3368	5493	7552
																														9972	21617	34169	46276
																														5498	11847	18827	25498
																														1698	3852	6082	8242
																														2520	5409	8519	11637
																														12278	26335	41863	57210
																														1379	2831	4246	5622
																														1486	3302	5277	7228
																														5168	11453	17951	24231
																														3747	8411	13554	18687
																														2633	5523	8640	11735
																														10942	23859	37414	51392
																														6507	13932	21672	29500
																														6999	15728	25301	34441
																														3919	8522	13498	18462
																														2456	5142	7897	10671
																														1787	3904	5996	8038
																														2603	5210	7909	10639
																														3008	5892	8977	12039
																														2405	5152	8077	10855
																														2701	6176	9887	13548
																														17679	38029	59306	79832
																														8282	17834	27738	38148
																														13495	29404	46093	62538
																														2247	4620	6810	9006
																														2222	4973	7994	10870
																														1657	3581	5447	7227
																														2465	5305	8058	10691
																														2804	5867	8971	11881
																														2670	5968	9415	13035
																														1633	3413	5281	7028
																														2625	5599	8792	11896
																														4913	10952	17042	22838
																														2679	5923	9374	12820
																														2047	4503	7140	9581
																														2955	6822	11145	15130
																														2031	4721	7699	10450
																														16040	36149	57761	78980
																														4957	10184	15853	21318
																														1833	4059	6330	8439
																														10140	21738	34033	45986
																														1655	3560	5287	7070
																														4935	11079	17558	23650
																														1589	3336	5173	6876
																														6793	14898	23676	32408
																														3795	8185	12966	17479
																														8540	18935	30065	41382
																														2986	6379	9809	13228
																														3958	8307	12891	17279
																														13492	29998	47826	65284
																														5931	13280	21722	29914
																														3647	7679	12193	16862
																														1756	4011	6504	8961
																														6304	13755	21891	29731
																														6534	15010	23805	32511
																														1986	4702	7425	10089
																														1608	3698	6016	8284
																														1798	3639	5550	7426
																														4798	9855	15684	21717
																														5710	12147	19514	27673
																														4502	9361	15178	21530
																														6280	13636	21812	30388
																														2154	4417	7080	9647
																														4250	9140	14749	20685
																														14108	29036	46352	64705
																														2637	5606	9048	12635
																														4924	10349	16675	23185
																														16542	34300	54246	76123
																														2449	5329	8347	11691
																														1448	3028	4705	6636
																														6747	13983	22062	30631
																														1632	3451	5596	7936
																														4265	9073	14253	19388
																														2629	5332	7994	10770
																														6416	13164	20757	28651
																														2187	4495	7127	9973
																														5517	11325	17479	23805
																														16347	33642	53035	73866
																														2068	4375	7047	10021
																														4017	8324	12908	17458
																														7750	16079	25622	35987
																														3908	7972	12427	17182
																														3133	6745	10479	14582
																														2303	4855	7426	10118
																														1873	3905	6200	8442
																														7426	15341	24147	33885
																														4917	10363	16221	22535
																														1779	3709	6011	8484
																														6549	13683	21911	30580
																														2046	4305	6880	9716
																														3042	6685	10498	14314
																														2346	4982	7730	10634
																														14829	30071	47144	64933
																														1874	3884	6471	9127
																														3746	7913	12856	17928
																														4794	9687	15457	21280
																														1366	2986	4886	7060
																														2097	4259	6566	8771
																														5122	10560	16819	23041
																														6347	13311	21589	30548
																														4046	8193	12988	17780
																														1605	3280	5111	6915
																														3184	6581	10346	14360
																														5841	12285	19206	26417
																														2412	5227	8226	11518
																														11732	24587	39345	55595
																														10463	21902	35266	49807
																														1717	3683	5934	8206
																														2555	5319	8226	11382
																														2586	5363	8241	11411
																														3245	6730	10663	14820
																														2198	4459	7141	9944
																														3217	6932	11177	15644
																														2946	6083	9795	13740
																														2923	6399	10336	14367
																														2270	4756	7415	10219
																														5832	11865	18912	26582
																														1998	4139	6495	9039
																														4745	10128	16296	23183
																														3600	7381	11413	15632
																														6741	14077	22236	31016
																														2065	4268	6803	9406
																														8458	17923	28646	39997
																														3562	7208	11472	16080
																														6884	14292	22755	31331
																														9306	19345	30922	44038
																														3076	6278	9589	12968
																														3621	7402	11782	16463
																														3693	7793	12496	17650
																														1667	3380	5302	7636
																														5027	10760	17377	24515
																														1760	3745	6067	8721
																														2979	6136	9897	13749
																														10217	21470	33844	47162
																														2306	4863	7765	10845
																														3409	7259	11688	16385
																														3328	7058	11466	16367
																														8097	16818	26688	37780
																														1659	3353	5263	7301
																														6918	14670	23756	33892
																														11468	24111	38627	54349
																														7540	15744	25098	35423
																														7168	15103	24267	33871
																														9145	19191	30545	42556
																														2946	5965	9504	13253
																														1549	3214	5184	7259
																														8011	16842	27270	38079
																														1665	3346	5202	7314
																														2042	4062	6302	8740
																														7503	15798	24903	34620
																														1898	4063	6407	9049
																														1837	3813	6065	8346
																														8710	18058	29233	41334
																														7630	16143	26296	37358
																														3527	7454	12194	17091
																														5753	12142	19526	27662
																														2188	4547	6938	9621
																														4649	10092	16179	22762
																														2632	5540	8758	12071
																														1565	3151	5090	7277
																														2576	5376	8680	12397
																														11099	23315	37252	52644
																														1672	3427	5435	7498
																														2545	5448	8592	12155
																														1751	3462	5266	7299
																														3551	7422	11881	16733
																														1724	3534	5758	8197
																														8798	18480	30266	42846
																														5276	11136	17706	24982
																														3678	7451	11908	16540
																														4195	8561	13721	19061
																														6545	14098	22640	31796
																														2187	4564	7321	10425
																														3118	6575	10456	14874
																														6635	13970	22245	31488
																														1960	4327	6862	9702
																														1431	2843	4630	6503
																														2072	4370	7106	10311
																														2494	5244	8373	11948
																														1556	3302	5334	7530
																														2975	6206	10013	14305
																														3445	7185	11360	16132
																														1833	3964	6179	8762
																														2501	5343	8674	12277
																														2435	4983	7709	10846
																														9433	20048	32163	45591
																														9824	20648	32877	46330
																														4361	9110	14873	21254
																														9036	19151	31165	44557
																														5429	11235	17942	25332
																														2918	6169	10100	14326
																														11270	23726	38671	54546
																														1555	3153	5259	7534
																														2368	5017	8161	11660
																														2665	5405	8634	12392
																														6468	13382	21653	30695
																														2071	4459	7101	10031
																														8410	18968	29942	41258
																														2240	4500	6804	9089
																														2552	5668	8891	12072
																														2283	4933	7336	9717
																														2308	4987	7718	10620
																														1183	2680	4226	5795
																														2922	6337	9639	13010
																														1995	4332	6613	9074
																														2838	6146	9518	13316
																														1659	3450	5167	6784
																														4792	10158	15477	20526
																														919	1909	2813	3713
																														1811	3836	5677	7385
																														2713	5747	8859	11833
																														869	1778	2711	3585
																														889	1977	2959	3836
																														908	1976	3118	4227
																														1994	4229	6441	8600
																														1130	2402	3559	4698
																														3128	6612	9880	13339
																														1196	2580	3862	4982
																														4684	10617	16178	21964
																														1702	3774	5798	7517
																														2834	6208	9497	12764
																														905	1724	2487	3171
																														1081	2214	3275	4369
																														1056	2166	3169	4095
																														5422	11770	18167	24961
																														4797	11074	17180	23428
																														963	1962	2729	3465
																														1032	2134	3090	3983
																														1790	3908	5900	7929
																														2143	4422	6688	8755
																														2176	4656	7277	9851
																														1006	2160	3090	3929
																														1107	2470	3771	5133
																														960	2027	2875	3607
																														2513	5562	8742	11565
																														1063	2203	3424	4449
																														1287	2692	4082	5450
																														1080	2259	3321	4188
																														4698	10105	15323	20297
																														970	2199	3464	4512
																														3922	8667	13137	17924
																														991	2163	3364	4471
																														8163	18410	27782	38074
																														1952	4143	6268	8303
																														2018	4400	6745	9133
																														2055	4744	7244	9946
																														954	2063	3114	4088
																														1159	2759	4371	5971
																														2734	5847	8971	11899
																														2569	5337	7764	9976
																														1153	2339	3604	4583
																														923	2040	3149	4038
																														1730	3778	5835	7638
																														1292	2418	3452	4407
																														1947	4341	6791	9128
																														961	2044	2987	3760
																														6056	13374	19907	26610
																														4654	10293	15702	20916
																														6990	15573	24359	33353
																														2879	6326	9554	12781
																														2829	5949	8743	11789
																														3576	7563	11651	15368
																														2116	4597	7214	9607
																														2500	5337	8055	10789
																														1900	3915	6060	8225
																														2639	5795	8756	11588
																														1390	2800	4205	5488
																														9339	19785	29677	39525
																														3171	6938	10527	14368
																														1287	2653	3946	5200
																														2566	5427	8218	10933
																														1774	3683	5621	7372
																														1200	2560	3881	5300
																														3881	8343	12866	17609
																														6115	13502	20223	27118
																														4308	8663	13426	18098
																														1619	3291	4939	6290
																														5564	11966	18105	24199
																														2927	6839	10599	14242
																														3128	6681	9757	13247
																														5820	12297	18550	24300
																														2542	5134	7512	9714
																														3900	8682	13174	17732
																														889	1948	2911	3759
																														1319	2708	3890	4884
																														5905	13182	20188	27665
																														2180	4609	6743	8704
																														1510	3080	4479	5702
																														2004	4412	6890	9372
																														2973	6365	9420	12484
																														2362	5079	7800	10360
																														1832	3772	5782	7696
																														2180	4775	7273	9673
																														11348	24467	37278	50323
																														999	2212	3381	4534
																														1024	2183	3256	4318
																														1448	3129	4494	5715
																														2272	4745	7141	9362
																														1813	4053	6157	8202
																														3273	7219	10852	14376
																														5915	12565	19583	26733
																														2274	5299	8242	10913
																														4041	8695	13547	18493
																														1047	2279	3474	4794
																														4189	9381	14257	19813
																														1322	2906	4351	5786
																														3863	7952	12128	16277
																														1188	2516	3864	5145
																														1364	2928	4483	5823
																														2530	5482	8400	10989
																														7493	16031	24035	32431
																														1909	4282	6559	8571
																														1846	3912	6036	8185
																														953	2037	3086	4148
																														1998	4300	6664	9152
																														2137	4358	6630	8881
																														5098	11212	16981	22328
																														2997	6325	9505	12527
																														985	2148	3266	4293
																														13431	29596	45546	62187
																														9529	20305	31142	42372
																														2242	4806	7231	9454
																														1719	3623	5453	7057
																														1864	3902	5934	7825
																														3836	8593	13117	17575
																														7008	14791	22680	30497
																														3755	7686	11719	15700
																														2157	4390	6667	8673
																														2177	4550	6606	8608
																														5860	12532	19456	26124
																														7656	16066	24332	32708
																														1896	4094	6327	8702
																														1006	2137	3366	4417
																														1518	3354	5063	6772
																														1086	2334	3510	4574
																														2583	5458	8486	11357
																														4251	8955	13755	18302
																														3590	7685	12000	16538
																														999	2155	3302	4165
																														1275	2430	3583	4735
																														2720	5704	8561	11403
																														1068	1989	2825	3592
																														2084	4702	7333	9720
																														7081	15179	22619	30245
																														1875	3926	5917	7865
																														3248	7046	10727	14129
																														1327	2899	4425	5620
																														1469	2804	4032	5231
																														4908	10556	15988	21698
																														4258	9621	14566	19650
																														803	1639	2504	3424
																														1913	4358	6682	8981
																														1928	4317	6331	8618
																														1384	3083	4583	5791
																														6040	12815	19224	25408
																														1269	2786	4367	5560
																														8035	17080	26599	35598
																														1662	3524	5370	6981
																														2136	4447	6542	8308
																														1084	2321	3452	4372
																														1661	3546	5443	7058
																														1542	3349	5165	6847
																														4311	9237	13427	17353
																														3174	7196	11205	14931
																														1353	2804	4077	5423
																														1417	3304	5015	6562
																														2586	5218	7529	9848
																														4447	10116	15208	20660
																														6503	14076	21351	28618
																														1372	3124	4808	6272
																														1910	3826	5536	7239
																														1016	2121	3098	4001
																														2372	5049	7335	9539
																														2931	6294	9532	12730
																														8065	17819	27838	38225
																														979	2086	3161	4154
																														1444	2790	4026	5180
																														2917	6195	9511	12905
																														2386	5060	7863	10550
																														3060	6769	10449	14569
																														2254	4370	6340	8201
																														2494	5347	8302	10872
																														1168	2375	3563	4614
																														4924	10704	16264	22007
																														2341	5115	7760	10555
																														2803	6057	9466	12679
																														1671	3419	4990	6281
																														1147	2329	3618	4754
																														5468	11873	18327	24764
																														4216	9360	14195	18640
																														4238	9190	14034	18365
																														2499	5198	7884	10469
																														2432	5557	8705	11766
																														3800	7904	12151	15930
																														962	2043	2963	3811
																														1144	2309	3286	4261
																														1094	2388	3757	4977
																														8169	17695	27488	37104
																														2839	6505	9843	13295
																														1945	3990	5940	7800
																														4343	8848	13235	17609
																														5192	11042	17087	23044
																														2756	5858	8935	12141
																														1183	2319	3417	4409
																														2103	4574	6804	8886
																														3176	6904	10715	14181
																														865	2012	3140	4059
																														5756	12507	19100	25727
																														1021	2212	3352	4281
																														1515	3194	4873	6379
																														5731	12663	19488	26125
																														2300	4733	7084	9308
																														2254	5007	7486	9997
																														3970	9054	13893	18762
																														1901	4098	6180	8127
																														1823	3959	6091	8118
																														1679	3499	5284	6790
																														1746	3681	5566	7272
																														3252	6876	10325	13960
																														9665	21050	31804	42869
																														3912	8177	12442	16657
																														1737	3450	4817	6070
																														2238	4548	6962	8864
																														1213	2741	4276	5875
																														1086	2447	3646	4643
																														4483	9396	14028	18849
																														1020	2002	2992	3805
																														1040	2201	3350	4418
																														1148	2339	3566	4487
																														1519	3166	4636	6101
																														1870	3971	5898	7675
																														1429	2981	4404	5739
																														1825	3877	5981	7850
																														1296	2601	3918	5069
																														2047	4247	6258	8132
																														5724	12129	18675	25224
																														3087	6098	8937	11559
																														1985	4586	7225	9802
																														1757	3929	5943	8099
																														2223	4827	7171	9239
																														5843	12944	19505	25766
																														3306	6904	10663	13988
																														2071	4355	6583	8550
																														1008	2062	3142	4189
																														6402	13484	20564	27668
																														1733	3725	5591	7482
																														2097	4634	6926	8967
																														1302	2713	4135	5384
																														1130	2463	3736	4953
																														1021	1967	3000	3852
																														5005	10956	16447	21832
																														2333	5114	7836	10600
																														2542	5206	7819	10255
																														995	1942	2777	3628
																														8565	18575	28519	38029
																														4064	8270	12346	16347
																														2264	4966	7579	9955
																														1652	3701	5697	7692
																														2406	5295	8213	10889
																														12511	26395	40608	55147
																														1024	1960	2819	3507
																														4254	8980	13477	17555
																														6182	14018	21674	29636
																														1243	2485	3754	4707
																														2714	5681	8450	11123
																														815	1765	2828	3784
																														1042	2181	3416	4363
																														5973	12287	18556	24822
																														3382	7350	11243	14858
																														1625	3339	4688	5882
																														3213	7268	10746	14069
																														5304	11410	17059	22625
[truncated: 995 more rows]
[truncated: 10 more columns]

## Sheet: Fig S4
	FRET E (%)
Occupation(%)	Extend	Bent
5	13.3994	2.37198
10	25.5201	4.68672
15	36.4274	6.94513
20	46.1865	9.14811
25	54.8629	11.2966
30	62.5216	13.3913
35	69.2277	15.4333
40	75.0464	17.4234
45	80.0426	19.3624

## Sheet: Fig S5
Fig S5A																				Fig S5B																				Fig S5C
Cell#	1			2			3			4			5			6				Cell#	1			2			3			4			5			6				Cell#	1			2			3
	F	D	S	F	D	S	F	D	S	F	D	S	F	D	S	F	D	S			F	D	S	F	D	S	F	D	S	F	D	S	F	D	S	F	D	S			F	D	S	F	D	S	F	D	S
	2182.74	2095.21	2192.46	2195.23	2205.36	2190.46	2230.88	2215.66	2204.22	2225.38	2186.35	2252.04	2227.57	2225.42	2214.73	2358.79	2299.79	2290.83			2079.58	2145.87	2114.13	2142.56	2093.52	2163.57	2068.72	2057.18	2056.32	2055.38	2082.49	2022.36	2102.94	2103.31	2114.85	2086.07	2113.78	2080			2196.07	2231.56	2195.13	2197.52	2281.89	2323.29	2196.98	2214.51	2216.57
	2180.32	2271.06	2165.16	2193.37	2206.24	2202.11	2171.57	2184.95	2142.7	2203.54	2163.01	2271.01	2222.88	2250.23	2233.25	2386.21	2315.46	2363.68			2065.18	2062.62	2124.37	2124.55	2065.38	2156.94	2060.42	2039.33	2066.44	2147.91	2065.63	2103.38	2073.19	2088.54	2119.75	2087.11	2079.3	2157.82			2160.18	2175.15	2197.99	2168.47	2214.24	2270.94	2183.83	2244.42	2235.78
	2212.53	2134.38	2190.68	2215.21	2245.96	2184.27	2213.37	2201.65	2186.13	2256.36	2240.27	2212.28	2204.7	2222.04	2223.64	2331.92	2325.16	2358.14			2069.54	2107.12	2129.93	2067.17	2075.52	2195.86	2025.38	2088.11	2073.71	2072.87	1998.52	2053.05	2046.99	2047.36	2099.23	2137.05	2105.56	2116.44			2173.21	2232.07	2255.91	2218.34	2229.67	2284.46	2180.47	2243.4	2166.52
	2211.09	2164.97	2171.38	2293.48	2186.65	2159.43	2270.56	2191.43	2198.89	2226.33	2235.42	2242.61	2305.19	2204.68	2257.47	2305.06	2354.71	2323.85			2067.52	2090.71	2123.31	2033.15	2159.38	2060.05	2082.99	2059.55	2061.57	1999.87	2059.38	2082.84	2093.19	2119.35	2051.9	2080.63	2082.84	2124.79			2180.46	2202.69	2215.47	2282.75	2262.06	2256.38	2202.12	2190.05	2201.93
	2238.06	2206.48	2171.47	2213.16	2194.11	2259.67	2204.52	2260.78	2253.2	2237.65	2224.09	2212.85	2231.03	2254.55	2228.52	2373.57	2319.35	2340.11			2062.58	2129.46	2081.87	2140.35	2139.58	2069.3	2049.27	2010.57	2035.43	2097.55	2017.2	2110.92	2039.51	2058.47	2102.81	1993.83	2081.02	2094.91			2221.53	2161.58	2222.88	2227.24	2265.39	2267.89	2188.32	2237.73	2283.42
	2126.69	2232.19	2288.65	2193.8	2254.78	2247.7	2118.22	2161.72	2148.99	2228.34	2232.75	2200.96	2236.2	2209.23	2220.64	2404.77	2338.27	2306.15			2044.21	2121.31	2166.65	2059.72	2099.64	2133.82	2074.5	2081.82	2044.22	2045.48	2045.86	2087.15	2034.11	1996.31	2090.74	2123.65	2048.47	2090.3			2176.42	2208.64	2195.4	2292.38	2325.3	2249.69	2195.34	2255.99	2191.89
	2225.9	2203.89	2183.34	2235.84	2231.19	2167.76	2203.28	2180.05	2186	2182.24	2214.75	2266.22	2234.2	2252.61	2219.14	2386.97	2335.6	2350.83			2066.83	2082.78	2205.91	2046.15	2099.39	2126.1	2015.46	2049.61	2113.17	2098.74	2023.3	2101.3	2076.91	2090.66	2071.68	2048.65	2130.66	2127.37			2280.2	2183.63	2200.27	2210.83	2349.85	2275.23	2202.69	2225.26	2228.66
	2150.2	2157.29	2122.67	2197.89	2237.33	2178.67	2148.15	2234.22	2205.54	2210.11	2238.06	2208.75	2192.07	2227.4	2207.27	2377.65	2340.93	2335.9			2149.65	2114.3	2066.53	2082.99	2062.43	2069.96	2019.02	2102.04	2042.56	2034.05	2113.48	2105.13	2072.03	2073.65	2134.45	2104.31	2124.39	2104.18			2171.45	2256.97	2247.65	2183.22	2292.01	2249.64	2186.31	2202.33	2222.29
	2140.88	2205.2	2194.54	2216.56	2190.76	2206.34	2292.77	2203.27	2112.8	2210.54	2167.23	2191.39	2237.53	2220.06	2182.66	2310.85	2326.7	2326.11			2027.45	2068.8	2114.4	2083.56	2087.19	2116.24	2071.88	2030.71	2104.71	2046.85	2123.92	2086.58	2074.04	1996.04	2054.9	2099.24	2046.52	2155.32			2200.55	2221.12	2161.48	2199.72	2224.52	2236.04	2192.76	2274.44	2215.18
	2189.23	2196.24	2191.25	2234.28	2220.96	2253.95	2168.37	2210	2258.11	2194.59	2262.88	2281.69	2192.04	2253.37	2199.68	2302.5	2345.49	2334.06			2098.03	2078.78	2090.87	2071.44	2111.21	2064.88	2087.47	2040.36	2037.81	1988.57	2039.65	2132.67	2056.74	2074.74	2085.96	2105.62	2091.5	2108.72			2229.83	2219.07	2203.34	2264.6	2264.69	2256.36	2206.05	2245.51	2188.57
	2159.78	2149.92	2212.86	2200.06	2200.96	2242.97	2335.45	2177.34	2236.52	2197.56	2292.46	2176.42	2225.36	2278	2245.98	2345.6	2354.09	2325.09			1997.56	2058.24	2107.57	2056.46	2045.81	2064.93	2055.24	2093.23	2015.8	1986.45	2035.11	2033.28	2150.92	2071.85	2042.61	2091.95	2119.5	2092.51			2195.89	2213.82	2207.31	2242.65	2291.45	2259.28	2218.15	2231.41	2231.74
	2144.65	2172.16	2162.8	2223.41	2155.39	2225.51	2116	2191.67	2150.74	2224.62	2243.03	2218.87	2265.09	2197.5	2227.35	2310.93	2344.89	2339.75			2053.21	2063.92	2071.21	2074.65	2100.3	2096.88	2021.55	2048.68	2063.85	2061.81	2077.88	2028.38	2039.16	2093.48	2141.17	2098.71	2162.55	2066.87			2238.47	2286.22	2182.81	2293.1	2270.18	2213.04	2158.2	2187.29	2214.32
	2176.95	2198.2	2167.85	2191.24	2241.18	2198.41	2136.67	2139.06	2228.68	2175.19	2224.86	2223.55	2224.29	2273.1	2242.01	2360.1	2311.85	2344.27			2066.12	2061.21	2104.47	2115.7	2174.99	2105.65	2054.55	2031.57	2041.22	2049.34	2008.24	1998.88	2036.06	2113.09	2099.56	2093.76	2105.3	2085.59			2182.22	2241.82	2208.55	2251.84	2211.12	2248.41	2201.32	2203.2	2249.33
	2188.89	2136.36	2235.6	2156.95	2217.9	2218.18	2197.84	2205.89	2243.39	2266.7	2157.82	2233.76	2228.94	2221.71	2241.31	2366.64	2327.29	2311.81			2076.96	2102.72	2070.85	2050.73	2117.42	2131.75	2027.7	2047.45	2009.09	1956.62	2024.92	1955.14	2012.2	2104.71	2080.1	2098.7	2084.62	2125.03			2210.47	2158.13	2187.93	2227.07	2250.26	2256.63	2201.43	2241.19	2186.37
	2195.8	2172.01	2179.12	2199.84	2257.64	2173.92	2244.82	2275.97	2262.82	2238.28	2246.34	2221.69	2256.95	2204.58	2219.58	2331.4	2351.3	2330.79			2074.42	2112.97	2089.95	2063.15	2107.55	2139.99	1997.57	2014.74	2064.46	2035.89	2094.63	2068.31	2047.67	2080.86	2117.1	2152.2	2053.18	2118.18			2193.89	2215.19	2271.34	2256.12	2291.99	2277.68	2199.95	2146.74	2210.44
	2137.31	2153.26	2157.96	2167.12	2225.3	2285.24	2202.88	2239.11	2138.33	2223.58	2267.3	2203.46	2274.96	2199.77	2285.98	2324.64	2338.03	2314.09			2033.29	2127.34	2093.5	2084.81	2151	2103.88	2000.08	2104.42	2049.75	2101.16	2085.6	2069.15	2021.55	2133.35	2113.21	2126.54	2109.22	2085.07			2165.92	2166.85	2212.35	2286.91	2200.11	2287.5	2193.03	2220.9	2239.68
	2166.69		2188.59	2221.05	2193.49	2179.02	2151.28	2156.45	2202.38	2296.6	2278.43	2201.84	2237.79	2258.41	2178.67	2302.37	2367.74	2308.99			2127.2	2112.12	2084.72	2066.59	2134.14	2107.24	2030.25	2091.62	2043.68	1984.5	2057.24	1978.24	2073.94	2088.29	2035.79	2049.11	2130.73	2101.38			2264.04	2209.66	2184.88	2224.96	2224.05	2228.94	2201.21	2221.77	2231.05
	2122.31		2150.13	2161.27	2184.7	2223.01	2225.54	2121.41	2179.86	2233.93	2157.18	2259.55	2232.88	2271.04	2205.38	2363.03	2338	2345.23			2091.28	2151.91	2077.21	2178.58	2097.18	2095.46	2033.1	2029.35	2078.21	2051.93	2102.51	2068.93	2064.03	2103.71	2099.27	2056.75	2115.18	2060.1			2192.23	2199.91	2207.35	2231.98	2185.09	2195.06	2201.19	2202.55	2198.88
	2168.15		2196.7	2206.8	2238.6	2204.39	2236.28		2182.36	2222.23	2191.12	2199.8	2188.36	2242.73	2210.41	2331.29	2326.42	2376.08			2096.94	2086.87	2049.15	2089.23	2079.48	2101.4	2051.95	2057.39	2036.99	2006.05	2087.35	2046.62	2127.67	2086.29	2076.72	2104.6	2095.59	2120.37			2217.58	2191.44	2241.79	2272.15	2218.52	2226.72	2210.65	2196.98	2202.69
	2175.12		2165.6	2212.86		2218.01	2200.8		2308.23	2229.61	2211.15	2320.78	2198.78	2209.72	2204.22	2374.54	2337.87	2331.72			2081.08	2100.09	2128.37	2109.64	2090.76	2112.5	2063.37	2069.87	2044.29	1903.5	2015.19	2068.26	2141.44	2052.7	2080.77	2066.44	2162.26	2178.19			2145.09	2181.73	2202.09	2253.82	2249.68	2235.86	2194.16	2185.52	2183.56
	2238.63		2208.28	2192.04		2171.09	2163.13		2176.6	2232.06	2204.1	2237.21	2174.91	2225.4	2207.62	2350.54	2309.72	2332.69			2089.21	2098.52	2097.34	2067.66	2067.16	2123.53	2051.03	2037.54	2096.93	2049.17	2022.25	2081.93	2020.41	2111.22	2075.95	2043.35	2100.55	2118.82			2171.08	2253.27	2226.67	2207.43	2253.8	2301.33	2197.07	2206.01	2246.96
	2237.83		2203.88	2230.32		2140.42	2169.58		2195.85	2196.55	2206.31	2242.46	2220.89	2254.11	2252.18	2365.25	2329.88	2334.49			2083.84	2047.5	2071.83	2091.03	2131.28	2131.18	2074.09	2055.39	2058.75	2030.19	2124.94	2120.16	2030.37	2085.91	2051.98	2088.02	2075.79	2138			2226.94	2201.11	2199.93	2305.18	2216.4	2224.44	2178.9	2274.88	2213.48
	2173.95		2181.4	2204.41		2221.68	2167.38		2272.15	2213.6	2276.01		2279.94	2216.34	2260.93	2314.06	2334.81	2325.88			2083.8	2057.67	2131.77	2140.94	2137.03	2076.43	2052.8	2071.13	2028.3	2084.35	2036.24	2167.24	2090.24	2127.68		2082.01	2123.38	2104.97			2289.26	2253.4		2247.15	2234.34	2176.36	2224.91	2254.41	2250.61
	2153.7		2179.35	2222.64		2237.7	2213.05		2190.85	2197.78	2260.33		2224.61	2274.84	2187.81	2332.24	2275.32	2363.19			2109.41	2079	2069.1	2136.46	2070.14	2066.03	2069.22	2054.24	2098.02	2049.15	2079.35	2107.93	2086.38	2103.99		2052.24	2151.38	2104.59			2171.17	2204.61		2208.51	2264.06		2250.48	2209.57	2222.15
	2212.58		2215.49	2196.22		2209.99	2227.14		2222.83	2205.64	2205.85		2212.41	2226.77	2331.78	2311.79	2331.26	2351.44			2089.35	2079	2136.46	2084.81	2097	2089.87	1923.01	2068.59	2143.87	2067.85	2087.94	1962.9	2089.67	2095.39		2090.98	2085.45				2225.58	2234.61		2247.7	2227.42		2182.49	2194.33
	2193.75		2162.78	2228.3		2227.08	2182.61		2234.04	2206.16	2177.1		2235.28	2207	2234.86	2319.19	2321.83	2368.7			2051.94	2025.44	2096.42	2063.51	2128.48	2109.17	2052.14	2075.83	2040.9	2113.71	2073.12	2066.55	2075.33	2054.02		2132.23	2161.36				2233.69	2177.21		2290.7	2169.58		2242.35	2209.3
	2287.54		2164.36	2191.93			2226.9		2219.81	2209.89	2272.86		2224.64	2234.69	2193.11	2370.36	2343				2084.99	2095.32	2091.01	2110.48	2147.51	2105.87	2040.28	2130.46		2053.74	2104.43	2113.24	2100.42	2039.17		2124.07	2089.5				2209.64	2247.13		2279.63	2244.92		2194.04	2220.28
	2170.36		2181.79	2120.98			2241.96		2184.31	2232.53	2245.65		2250.88	2203.12	2277.43	2320.99	2329.44				2080.58	2116.43	2106.36	2094.85	2073.68	2092.6	2109.14	2047.49		1982.83	2086.86	2001.25	2014.01	2130.92		2100.73	2102.06				2166.05	2243.78		2297	2282.36		2195.53	2231.35
	2172.8		2201.72	2249.54			2194.67		2212.88	2211.45	2270.77		2223.78	2219.71	2193.35	2338.23	2305.79				2092.29	2131.79	2116.01	2117.06	2067.04	2113.16	2114.96	2069.97		1936.45	2127.03		1982.97	2068.23		2127.49	2087.25				2214.33	2176.7		2235.65			2274.79	2204.15
	2230.22			2171.81			2203.5		2239.77	2255.33	2218.82		2206.93	2238.29	2260.19	2362.31	2332.11				2124.71	2084.79	2149.48	2079.75	2068.08	2149.92	2018.66	2055.71		2062.88	2105.91		2092.65	2016.78		2078.5	2084.75				2162.3	2225.85		2260.44			2270.41	2237.31
				2219.07			2132.98		2210.19	2238.9	2202.51		2252.26	2243.23	2212.63	2359.74	2324				2075.37	2090.4	2080.78	2056	2077.67	2119.13	2094.76	2053.04		2050.3	2038.93		2096.38	2126.39		2058.13	2134.26				2158.57	2188.63		2327.37			2205.67	2218.47
				2258.27			2127.74		2286.87	2217.7	2157.02		2173.56	2222.43	2232.31	2355.03	2314.84				2087.14	2059.95	2083.12	2051.03	2106.61	2116.96	2056.1	1960.51		1994.95	2106.96		2006.11	2128.92		2125.33	2074.26				2125.2	2300		2224.12			2176.1	2196.69
				2202.62			2196.53		2228.66	2223.33	2200.32		2235.32	2209.82	2198.84	2360.22	2339.33				2014.36	2082.03		2091.07	2076.92		2103.01			2094.03	2103		2051.21	2063.45		2095.53	2137.57				2233.7	2087.39		2276.49			2239.33	2200.71
				2219.19			2139.2		2175.58	2212.68			2248.74	2157.89	2207.5	2283.74	2284.78				2118.5	2095.25		2064.02	2076.63		2029.49			1946.91	2046.75		1976.64	2094.26		2091.38	2095.77				2224.64	2205.07		2314.25			2222.31	2223.49
				2258.18			2164.16		2190.58	2233.95			2252.51	2265.03	2222.89	2305.69	2332.9				2073.87	2076.04		2084.03	2056.04		2039.89			2046.38	2034.78		2041.91	2064.25		2088.46	2120.01				2210.79	2233.71		2217.05			2230.09	2255.64
				2157.72			2205.4		2165.98	2215.84			2227.08	2226.98	2282.36	2310	2390.34				2150.98	2081.09		2097.59	2108.43		2038.11			2137.14	1947.62		2115.39	1997.38		2106.75	2072.78				2148.88	2247.66		2215.49			2189.5	2208.97
				2217.59			2221.98		2207.73	2252.18			2221.83	2181.55	2235.16	2310.83	2287.68				2047.52	2118.77		2105.82	2088.01		2053.59			1995.95	2049.8		2070.12	2072.07		2099.28	2029.26				2137.31	2178.46		2271.61			2191.02	2203.84
				2150.49			2191.99		2246.35	2243.55			2226.63	2224.03	2264	2318.62	2309.55				2066.22	2081.77		2078.65	2113.24		2042.13			2075.7	2070.3		2087.01	2081.72		2159.04	2142.46				2198.75	2216.83		2287.29			2163.89	2213.29
				2167.58			2250.86		2194.48	2254.55			2238.72	2205.82	2206.45	2340.31	2368.99				2113.26	2119.36		2041.09	2096.74		2038.93			2034.09	2090.52		2052.27	2058.9		2125.98	2079.59				2206.09	2172.03		2226.77			2231.32	2280.33
				2156.08			2214.83		2272.65	2163.14			2224.12	2205.73	2229.82	2313.38	2362.87				2127.45	2109.84		2071.07	2099.28		2060.03			1997.16			2068.51	2153.09		2079.56	2172.85				2249.02	2270.37		2257.42			2232.95	2195.63
				2269.1			2212.59		2209.02	2218.73			2226.04	2195.21	2200.58	2344.14	2314.69				2133.5	2061.45		2095.46	2079.54		2032.96			2003.96			2114.74	2079.99		2088.53	2076.28				2151.86	2152.1		2277.22			2190.11	2201.53
				2166.88			2130.86		2225.88	2265.46			2232.83	2242.19	2244.75	2331.75	2378.1				2085.92	2064.07		2052.74	2137.68		2070.32			2036.93			2040.64	2094.33		2097.06	2092.7				2205.17	2228.54		2313.08			2210.15	2204.34
							2162.09		2317.29	2186.04			2271.7		2241.55	2312.54	2374.62				2062	2014.04		2095.68	2106.48		2029.79			2076.15			2036.1	2067.31		2120.02	2102.12				2205.77	2261		2271.05			2209.82	2234.27
							2170.77		2237.84	2209.35			2195.37		2218.98	2318.28	2333.6				2075.25	2086.31		2148.7	2006.45		2003.12			2030.9			2036.35	2042.97		2123.15	2128.73				2196.56	2173.11		2187.73			2199.23	2192.17
							2182.44		2220.74	2193.8			2214.24		2263.46	2362.89	2341.44				2060.56	2105.45		2168	2080.6		2029.06			2020.87			2156.01	2033.16		2042.34	2140.73				2226.11			2262.24			2221.58
							2224.22		2200.73	2227.02			2165.56		2256.14	2361.73	2337.96				2127.63	2103.75		2092.42	2087.68		2097.56			2029.32			2104.06	2085.98		2063.83	2087.39				2199.25			2244.65			2270.02
							2190.78		2202.64	2245			2222.26		2217.74	2317.85	2301.59				2071.02	2068.68		2146.74	2091.37		2078.45			2100.44			2063.76	2087.87		2005.54	2086.5				2271.14			2305.83			2193.41
							2220.51		2201.17	2227.16			2213.34		2198.87	2342.39	2359.75				2067.83	2093.58		2128.47	2087.28		2042.83			1999.72			2111.2	2100.16		2156.62	2026.14				2147.49			2273.86			2191.86
							2183.89		2236.56	2249.89			2200.22		2206.67	2350.76	2318.14				2042.39	2140.4		2097.59	2137.53		2084.64			2039.15			2112.43			2128.52	2061.82				2164.95			2250.84			2196.7
							2203.39		2256.08	2201.42			2219.02			2290.37					2094.83	2031.87		2130.79	2119.76		2055.69			2071.99			2079.8			2106.57	2118.88				2219.34			2226.93			2152.85
							2155.97		2187.24	2276.17			2229.18			2344.15					1960.98	2067.72		2086.54	2112.55		2078.62			2021.85			2061.73			2028.73	1926.84				2180.89			2204.17			2152.4
							2284.2		2225.33	2262.77			2188.75			2374.81					2011.92	2139.59		2062.86	2180.95		2022.97			1971.82			2046.07			2059.27	2099.1				2199.15			2282.95			2122.14
							2199.74		2204.02	2239.96			2240.27			2294.08					2099.57	2027.84		2133.18	2064.37		2050.34			2214.37			2131.78			2079.77	2144.85				2230.83			2259.88			2237.37
							2199.65			2200.32			2214.93			2336.99					2103.55	2119.98		2026.71	2153.23		2060.05			2103.9			2077.12			2115.68	2081.42				2240.69			2182			2220.83
							2164.6			2246.11			2206.18			2347.47					2072.68	2044.39		2115.72	2087.44		2045.16			2098.93			2063.99			2104.29					2221			2226.49			2216.83
							2178.81			2196.92			2250.18			2330.96					2067.58	2092.42		2093.82	2097.91		2129.79			2021.74			2046.43			2094.92					2180.85			2267.4			2204.9
							2266.35			2208.37			2247.83			2283.79					2083.58	2067.48		2131.16	2132.91		2024.03			2036.21			2075.31			2098.96					2201.79			2275.39			2211.94
							2179.21			2217.34			2191.83			2305.67					2055.02	2119.46		2113.55	2070.82		2001.05			1909.01			2058.84			2091.45					2187.66			2146.07			2215
							2211.22			2269.81			2222.43			2352.34					2085.7	2099.52		2102.86	2064.2		2043.04			2115.83			2114.38			2125.88					2160.06			2259.95			2211.43
							2206.41			2206.19			2199.92			2410.4					2120.98	2114.74		2089.03			2051.65			1986.55			2056.7			2074.58					2184.13			2255.33			2215.62
							2200.51			2221.55			2203.62			2359.34					2075.32	2064.02		2120.11			2084.74			2087.93			2016.64			2169.96					2186.2			2217.16			2231.11
							2190.58			2276.19			2223.03			2374.97					2058.17	2054.84		2026.54			2016.98			2001.46			2133.37			2035.84					2144.64			2251.21			2210.94
							2237.26			2186.73			2262.31			2390.76					2140.16	2076.47		2109.68			2087.68			2040.78			2106.37			2085.99					2161.31			2209.26			2196.92
							2151.47			2206.24			2235.06			2324.66					2116.13	2077.29		2085.53			2012.41			2020.61			2086.92			2125.19					2236.03			2203.37			2209.25
							2245.33			2246.29			2194.97			2353.89					2138.99	2081.65		2083.26			2057.73			2112.9			2032.01			2043.05					2196.51			2238.88			2220.8
							2188.28			2228.31			2175.89			2389.16					2043.73	2096.62		2082.64			2047.31			2075.78			2056.72			2137.32					2197.52			2264.2			2223.34
							2254.76			2240.97			2215.09			2325.74					2096.38	2135.32		2118.35			2031.55			1980.92			2090.06			2112.09					2169.09			2239.77			2185.88
							2164.9			2245.46			2219.49			2332.83					2081.26	2144.52		2066.03			2040.78			2118.78			2058.17			2114.94					2204.58			2181.82			2246.71
							2272.62			2230.45			2183.06			2302.85					2047.11	2106.63		2027.99			2086.94			2050.92			2068.54			2119.64					2144.47			2162.29			2228.58
							2167.85			2237.25			2236.33			2298.05					2101.49	2059.62		2052.87			2075.22			2043.14			2091.2			2123.19					2225.96			2191.51			2229.95
							2163.53			2246.26			2218.18			2350.11					2121.56	2125.37		2090.28			2084.09			2127.68			2071.34			2078.77					2171.41			2222.86			2226.53
							2216.47			2218.5			2198.87			2352.38					2116.76	2186.5		2101.06			2052.91			2013.45			2053.97			2128.85					2212.17			2289.29			2249.55
							2185.68			2264			2199.36			2293.9					2111.25	2108.82		2095.34			2088.82			2143.46			2053.83			2097.29					2277.1			2253.07			2232.1
							2195.99			2184.99			2203.57			2328.18					2054.34	2105.3		2128.68			2075.07			2025.43			2082.89			2111.26					2217.87			2207.96			2231.77
							2248.85			2251.08			2183.8			2299.05					2043.09	2033.93		2104.95			1997.2			2133.78			2023.78			2071.8					2180.09			2221.67			2204.1
							2158.63			2231.72			2173.8			2229.33					2102.91	2099.53		2160.16			2013.77			2060.6			2005.34			2109.25					2240.48			2160.36			2193.89
							2176.63			2225			2207.3								2089.25	2102.64		2128.69			2022.95			1873.07			2003.52			2125.56					2218.18			2213.52			2215.29
							2164.74			2212.83											2107.07			2006.06			2088.68			2009.56			2068.77			2015.61					2223.71			2275.59			2208.32
							2202.12			2264.78											2073.72			1997			2068.43			2129.81			2064.76			2113.74					2110.73						2252.28
							2221.89			2219.29											2115.14			2105.45			1961.6			2037.84			2118.85			2124.58					2228.84
							2231.57			2224.09											2107.7			2100.6			2057.33			2077.77			2050.12			2150.09					2206.16
							2181.1														2060.97			2085.78			2082.43			2001.1			2121.9			2140.55					2147.68
							2217.79														2088.15			2078.22			2057.03			2064.92			2048.93								2259.04
							2226.32														2118.68			2079.69			2029.21			2124.06			2102.16								2183.52
							2178														2071.35			2156.97			2046.07			2122.82			2099.75								2150.5
							2281.64														2078.54			2122.46			2047.59			2033.8			2114.76								2206.71
							2218.35														2161.8			2070.63			2034.39			2018.77			2080.88								2250.08
							2230.68														2015.52			2063.08			1948.55			2039.36			2016.93								2171.73
							2218.24														2168.78			2084.12			2027.72			1990.49			2070.97								2178.88
							2270.9														2086.03			2085.25			2037.25			1985.23			2041.07								2174.45
							2163.01														2043.29			2090.08			2003.99			2012.88			2093.17								2219.31
							2179.31														2084.29			2168.18			2068.32			1986.28			2098.51								2214.24
							2212.26														2051.25			2128.06			2046.45			1993.67			2124.43								2234.63
							2220.61														2050.27			2074.44			2041.88			2044.64			2117.25								2163.9
							2200.42														2108.66			2164.17			2031.9			2053.22			2026.46								2156.71
							2176.95														2074.38			2074.68			2044.32			2094.13			2048.38								2166.6
							2203.11														2061.46			2111.15			1981.51			2072.17			2057.28								2191.49
							2269.11														2124.32			2065.48						2052.62			2047.34								2233.82
							2163.73														2056.69			2080.32						2014.37			2094.01								2203.15
							2278.32														2103.31			2164.21						1950.1			1996.44								2153.22
							2273.48														2097.91			2074.52						2092.47			2034.49								2197.09
							2224.44														2075.65			2077.23						2055.92			2111.05								2265.17
							2203.97														2119.95			2069.28						2024.05			2048.59								2142.5
							2192.3														2138.43			2176.36						2109.81			2075.24								2197.71
							2230.5														2062.76			2119.51						2032.85			2119.31								2190.58
							2225.66														2139.47			2111.66						2085.26			2066.84								2178.67
							2199.77														2081.85			2098.13									2026.94								2283.89
																					2009.89			2084.31																	2214.32
																					2115.49			2097.62																	2155.67
																					2064.57			2142.93																	2177.81
																					2082.51			2088.52																	2184.06
																					2073.99			2082.34																	2208.44
																					2119.33			2060.32																	2216.31
																					2057.9			2096.19																	2267.18
																					2091.25			2099.8																	2203.4
																					2129.79			2129.71																	2233.18
																					2079.59			2073.42																	2251.51
																					1968.41			2072.12
																					2169.6			2054.12
																					2048.54			2126.44
																					2090.09			2053.22
																					2098.69			2088.22
																					2090.86			2053.19
																					2084.38			2070.74
																					2132.2			2068.83
																					2062.37			2073.42
																					2098.7			2084.66
																					2104.04			2085.5
																					2099.71			2104.82
																					2079.26			2075.22
																					2096.45			2161.31
																					2145.09			2088.3
																					2157.88			2086.38
																					2056.22			2112.74
																					2125.93
																					2117.98
																					2139.42
																					2106.96
																					2050.27
																					2056.93
																					2052.02
																					2145.31
																					2125.8
																					2137.31
																					2079.21
																					2145.9
																					2051.49
																					2099.38
																					2054.03
																					2077.9
																					2163.93
																					2149.83
																					2074.7
																					2115.16
																					2034.77
																					2163.02
																					2117.2
																					2100.65
																					2138.34
																					2066.6
																					2055.95
																					2078.69
																					2069.68
[truncated: 86 more columns]

## Sheet: Fig S6
Fig S6B						Fig S6D										Fig S6E	Intensity	ps	Intensity	ps	Intensity	ps		Fig S6F	Intensity	ps	Intensity	ps	Intensity	ps		Fig S6G	Intensity	ps	Intensity	ps	Intensity	ps
	0	1	flex0	flex1			5	6	7	f5	f6	f7	CLC-EGFP	EGFP_CLC			578.715	1.192	3121.63	1.165	1084.9	1.086			587.291	1.079	1033.8	1.215	814.618	1.318			1579.9	1.165	601.547	1.249	862.896	1.335
	0.615	1.308	0.991	0.963			1.289	1.076	1.127	1.325	1.264	1.368	1.229	1.319			1037.07	1.485	1342.84	1.242	715.955	1.121			835.789	1.224	1557.66	1.209	1497.52	1.056			1200.61	1.165	251.689	1.223	2046.05	1.226
	0.507	1.374	1.013	0.949			1.322	1.187	0.966	1.439	1.219	1.378	1.211	1.321			952.122	1.425	2723.53	1.125	1387.15	1.268			917.069	1.213	695.424	1.331	3664.79	1.205			871.404	1.288	801.459	1.428	3447.04	1.364
	0.664	1.161	0.969	0.937			1.247	1.185	0.996	1.239	1.14	1.26	1.197	1.339			1606.09	1.321	2084.58	1.14	731.158	1.121			551.988	1.13	3662.76	1.33	1035.05	1.064			635.465	1.232	787.814	1.152	2110.36	1.369
	0.571	1.239	0.941	0.846			1.243	1.089	1.078	1.201	1.267	1.385	1.107	1.276			1119.56	1.25	4154.55	1.032	1073.02	1.416			783.898	1.191	748.25	1.291	1416.91	1.118			1050.73	1.087	713.187	1.152	1217.13	1.645
	0.591	1.227	0.925	0.984			1.134	1.119	0.978	1.304	1.182	1.228	1.246	1.376			3103.1	1.34	3396.58	1.307	1994.37	1.195			536.96	1.242	1169.92	1.332	988.617	1.172			676.885	1.199	177.812	1.098	2498.23	1.357
	0.63	1.281	1.019	0.962			1.047	1.228	0.984	1.335	1.258	1.19	1.247	1.18			2173.93	1.218	1736.81	1.269	1705.22	1.298			592.971	1.155	1154.33	1.542	1369.8	1.106			1255.01	1.085	703.334	0.782	606.229	1.296
	0.816	2.2	1.324	1.433			1.08	1.076	1.016	1.248	1.261	1.352	1.215	1.393			1538.33	1.268	2125.34	1.32	837.092	1.376			713.523	1.166	1910.29	1.397	781.468	1.052			398.655	1.12	399.186	0.715	1707.9	1.304
	0.726	1.974	1.378	1.398			1.066	1.088	1.001	1.255	1.223	1.268	1.279	1.23			1463.78	1.336	1671.31	1.347	1726.46	1.232			703.056	1.324	1500.19	1.292	2311.63	1.15			445.306	1.128	371.28	0.851	1065.47	1.541
	0.708	1.858	1.461	1.528			1.23	1.099	1.024	1.333	1.313	1.342	1.251	1.38			852.073	1.261	2381.51	1.49	1331.4	1.31			582.17	1.089	1669.09	1.319	1203.49	1.248			706.816	1.235	479.565	0.813	2205.34	1.435
	0.778	1.989	1.526	1.48			1.189	1.132	1.178	1.153	1.226	1.253	1.219	1.226			1009.72	1.242	3114.93	1.24	1983.69	1.227			845.901	1.25	872.929	1.384	1241.75	1.307			311.701	1.264	866.202	1.04	3468.67	1.499
	0.773	1.675	1.343	1.304			1.146	1.141	1.117	1.265	1.172	1.22	1.18	1.249			3077.63	1.191	2032.92	1.209	1447.91	1.24			633.68	1.161	1312.49	1.13	1133.26	1.187			618.068	1.174	345.245	1.238	1404.83	1.625
	0.818	2.126	1.358	1.424			1.246	1.082	1.153	1.219	1.247	1.326	1.209	1.168			1910.27	1.265	1856.66	1.659	597.617	1.201			554.442	1.243	490.258	1.102	2515.5	1.245			770.842	1.236	2001.84	0.725	1676.19	1.304
	0.822	1.884	1.186	1.13			1.154	1.147	1.141	1.176	1.225	1.17	1.131	1.233			1226.95	1.262	2291.33	1.48	2070.5	1.3			575.789	1.253	1346.57	1.049	1276.77	1.305			616.788	1.21	872.141	0.74	1076.5	1.176
	0.828	1.701	1.133	1.181			1.219	1.112	1.126	1.215	1.186	1.199	1.154	1.248			1626.01	1.353	3728.84	1.476	2882.02	1.194			477.005	1.307	663.831	1.217	1783.06	1.288			537.049	1.27	885.933	0.752	684.982	1.38
	0.775	1.53	1.07	1.169			1.212	1.092	1.07	1.153	1.152	1.287	1.177	1.221			1316.86	1.294	3536.59	1.359	1819.65	1.305			396.772	1.193	1590.21	1.094	1628.83	1.105			627.764	1.314	845.85	0.553	691.968	1.108
	0.887	1.438	1.136	1.153			1.195	1.104	1.163	1.224	1.105	1.231	1.201	1.28			1126.06	1.48	1799.78	1.449	1252.61	1.079			893.85	1.233	1340.26	1.082	1995.08	1.057			1356.76	1.21	814.106	0.868	684.608	1.191
	0.786	1.759	1.17	1.193			1.199	1.134	1.106	1.208	1.163	1.263	1.176	1.213			1129.68	1.233	3728.87	1.441	1132.88	0.99			669.44	1.163	1217.8	1.206	1678.77	1.199			280.331	1.252	541.542	1.064	580.162	1.101
	0.709	1.611	1.2	1.145			1.102	1.158	1.121	1.216	1.108	1.261	1.137	1.207			1203.53	1.305	1178.32	1.322	1553.92	1.16			1128.24	1.254	550.186	1.283	2046.38	1.275			891.494	1.292	549.888	0.855	828.388	1.117
							1.192	1.099	1.104	1.194	1.145	1.202	1.206	1.114			1680.01	1.352	2981.53	1.353	802.754	1.238			471.322	1.406	1032	1.33	1470.77	1.228			290.624	1.262	1097.9	0.804	1540.17	1.082
							1.095	1.09	1.128	1.185	1.104	1.125	1.153	1.08			1094.22	1.348	1279.73	1.147	1833.45	0.961			576.332	1.212	833.546	1.295	1065.04	1.194			1773.82	1.212	1505.41	0.651	1021.23	1.34
							1.127	1.113	1.068	1.235	1.142	1.153	1.33	1.117			911.25	1.327	1047.78	1.008	783.72	1.122			461.045	1.293	1246.44	1.309	934.605	1.186			859.165	1.29	1309.06	0.661	1277.59	1.081
							1.111	1.057	1.029	1.216	1.185	1.127	1.121	1.085			1427.84	1.322	1455.64	0.972	1482.46	1.098			736.742	1.322	1365.66	1.427	724.931	1.23			2470.09	1.318	727.936	0.645	660.509	0.958
							1.084	1.04	1.062	1.216	1.152	1.118	1.133	1.133			464.83	1.222	2047.13	0.821	1511.34	1.022			851.354	1.283	1825.61	1.508	2072.17	1.174			438.217	1.258	415.309	0.755	1006.91	1.015
							1.1	1.014	0.96	1.162	1.147	1.31	1.234	1.11			924.115	1.123	1210.06	0.933	1411.19	1.045			356.811	1.109	1326.89	1.311	1554.79	1.177			570.738	1.237	207.642	0.945	913.715	1.101
																	765.44	1.188	1122.66	1.017	2598.2	0.963			801.792	1.251	686.017	1.41	1410.3	1.25			1106.92	1.18	335.155	0.939	2386.61	1.201
																	1951.49	1.375	2242.36	1.184	1325.22	1.04			926.848	1.14	1050.86	1.393	593.809	1.259			1180.67	1.268	220.851	0.921	1584.87	1.152
																	481.109	1.24	928.203	1.043	1379.11	1.117			636.39	1.195	391.256	1.675	1898.27	1.326			992.559	1.252	1047.4	0.993	1814.58	1.197
																	748.568	1.407	1231.38	1.072	1011.39	1.052			150.099	1.153	426.292	1.417	1753.25	1.328			915.758	1.228	637.21	0.975	1721.14	1.216
																	1552.23	1.354	1212.91	0.949	1497.78	1.214			636.442	1.139	624.156	1.322	1002.84	1.426			2364.16	1.274	986.24	1.001	940.597	1.303
																	769.342	1.377	1450.34	0.885	719.813	1.227			890.01	1.177	772.284	1.398	1733.12	1.191			678.04	1.238	257.967	0.834	2106.88	1.094
																	970.137	1.267	1378.3	0.896	754.048	1.214			576.87	1.345	718.571	1.49	1899.93	1.299			917.452	1.261	269.802	0.74	2580.2	1.031
																	274.017	1.468	1364.45	0.879	1832.09	1.357			226.807	1.066	743.426	1.204	1229.72	1.261			876.076	1.198	1403.6	0.73	3075.64	1.256
																	458.121	1.431	2809.67	1.286	2572.7	1.02			575.821	1.198	1305.24	1.564	1488.69	1.2			1286.35	1.253	763.574	0.832	1426.54	1.187
																	591.282	1.167	1581.52	1.426	1021.26	1.053			397.389	1.239	609.551	1.503	2162.43	1.194			1030.12	1.269	1151.36	0.785	1900.94	1.174
																	3354.44	1.277	1673.8	1.149	1864.54	0.985			298.404	1.146	1612.89	1.45	2534.48	1.147			595.171	1.179	1020.44	1.019	1348.31	1.03
																	881.715	1.117	1077.43	1.254	2398.26	1.065			293.301	1.177	1452.27	1.673	1033.88	1.038			1755.99	1.159	402.125	1.153	1053.45	1.032
																	903.108	1.146	2217.19	1.263	1707.26	1.241			333.909	1.185	777.958	1.4	1088.04	0.982			1413.14	1.225	785.331	1.112	1216.88	1.201
																	1490.61	1.24	702.202	1.295	1366.07	1.246			523.051	1.197	678.138	1.335	744.483	1.173			1029.66	1.28	293.301	0.715	1966.26	1.108
																	1187.86	1.263	742.593	1.391	1615.74	1.43			850.97	1.285	645.109	1.424	1245.03	1.222			1530.25	1.301	660.715	0.735	1433.33	1.068
																	1146.8	1.147	1363.17	1.293	1670.27	1.088			359.032	1.163	652.561	1.279	1144.71	1.211			1659.67	1.286	938.342	0.867	1239.96	1.252
																	702.19	1.262	2396.88	1.171	1585.72	1.204			236.823	1.073	1109.31	1.311	1063.74	0.851			766.4	1.429	1390.36	0.777	703.985	0.974
																	610.548	1.341	2895.93	1.139	1234.23	1.274			282.261	1.279	1125.79	1.318	544.439	0.8			755.192	1.267	724.301	1.014	1374.44	1.16
																	1924.51	1.289	1570.48	1.103	2018.82	1.18			233.13	1.119	670.194	1.48	1534.77	1.167			688.16	1.29	800.579	1.02	1117.02	1.188
																	955.676	1.096	2424.52	1.251	669.991	1.156			377.789	1.158	1206.6	1.512	1009.47	1.074			312.986	1.31	578.587	1.098	1053.62	0.859
																	1839.21	1.258	1986.89	1.323	614.23	1.045			401.401	1.194	1116.71	1.283	1898.88	1.078			890.443	1.322	1934.89	1.072	664.956	1.112
																	765.44	1.221	1144.14	1.279	478.997	1.076			339.44	1.159	1080.49	1.21	630.452	0.975			904.499	1.19	1608.52	1.129	566.39	1.328
																	785.459	1.361	3008.92	1.249	1937.41	1.071			401.991	1.107	1060.33	1.272	896.772	1.187			1122.93	1.376	466.691	1.278	605.411	1.029
																	605.583	1.164	1987.7	1.461	1181.47	0.99			452.787	1.318	1067.57	1.088	1605.1	1.139			1455	1.334	755.686	1.206	1365.58	1.051
																	707.122	1.278	2038.47	1.408	3515.38	1.208			489.588	1.071	1308.9	1.172	1450.37	1.023			1209.48	1.117	770.944	1.299	815.759	0.867
																	700.621	1.308	1666.7	1.347	2400.74	1.192			442.573	1.107	1237.65	1.145	1509.09	1.076			513.41	1.289	1339.93	1.181	686.652	0.908
																	349.038	1.253	2949.2	1.461	1619.43	1.291			270.116	1.086	912.967	1.308	1447.14	1.174			1101.8	1.235	1563.91	1.026	702.88	1.173
																	569.28	1.373	1270.62	1.269	969.163	1.206			435.838	1.194	1182.23	1.313	620.131	1.152			932.634	1.24	661.764	1.052	770.117	0.982
																	669.132	1.291	672.494	1.492	2410.57	1.142			474.447	1.028	946.686	1.365	670.859	1.099			699.628	1.31	724.008	1.034	1562.09	1.035
																	430.696	1.288	1628.98	1.258	1565.78	1.254			248.119	1.023	724.27	1.417	1003.63	1.147			1177.11	1.424	365.036	1.218	756.294	1.065
																	594.782	1.299	1024.38	1.46	1126.41	1.221			154.462	1.16	1117.61	1.363	858.745	1.171			2067.23	1.268	1418.39	1.277	1449.27	1.103
																	1496.35	1.5	795.155	1.601	1443.02	1.391			754.867	1.069	1331.82	1.119	609.321	1.018			347.82	1.263	635.976	1.219	1305.24	1.364
																	699.443	1.498	2454	1.809	3164.18	1.287			465.724	1.1	913.709	1.2	1012.52	1.013			733.981	1.271	979.765	1.287	1206.25	1.241
																	695.719	1.579	2082.59	1.745	2703.69	1.267			190.447	1.133	2134.3	1.204	733.039	1.213			689.799	1.276	1517.52	1.249	433.397	1.299
																	952.712	1.226	1835.42	1.415	1465.42	1.262			873.472	1.044	492.174	1.283	1289.27	1.28			1885.39	1.185	1443.84	1.428	578.106	1.101
																	1597.9	1.278	1119.02	1.621	1387.67	1.269			433.228	1.06	492.146	1.618	589.669	1.251			749.438	1.33	846.834	1.281	236.082	1.262
																	674.504	1.389	1954.3	1.392	1272.67	1.199			358.192	1.15	391.997	1.559	722.346	1.223			813.575	1.242	975.923	1.358	435.096	2.09
																	1256.6	1.221	1247.73	1.352	982.989	1.274			565.888	1.343	451.694	1.459	1668.02	1.133			687.163	1.257	587.393	1.319	555.271	1.501
																	1277.15	1.436	593.553	1.506	1022.75	1.171			158.491	1.161	506.704	1.573	1166.89	1.125			1104.15	1.223	232.581	1.421	1279.64	1.337
																	1310.67	1.31	1379.37	1.386	993.84	1.153			180.78	1.19	398.616	1.586	2008.65	1.241			1151.87	1.3	584.89	1.287	938.055	1.255
																	1265.08	1.274	2462.36	1.341	913.992	1.274			454.582	1.149	946.28	1.582	1256.83	1.175			1859.87	1.213	1758.31	1.354	1785.42	1.395
																	1379.71	1.505	1448.97	1.562	1091.61	1.397			340.093	1.157	495.37	1.641	1574.63	1.299			739.922	1.154	2273.77	1.58	566.209	1.679
																	1117.43	1.476	2925.82	1.52	3313.41	1.356			437.24	1.334	841.231	1.239	1228.62	1.326			711.991	1.184	1268.76	1.272	1100.57	1.464
																	1046.06	1.375	1530.01	1.473	1530.66	1.059			297.186	1.242	1085.58	1.294	930.33	1.284			591.177	1.221	711.958	1.397	930.261	1.49
																	779.23	1.412	1354.95	1.558	702.88	1.134			522.489	1.139	1387.23	1.279	1790.69	1.267			625.743	1.246	594.02	1.37	594.678	1.462
																	772.826	1.174	1151.25	1.556	1114.17	1.244			292.894	1.145	775.405	1.359	1111.86	1.395			1632.47	1.114	1013.26	1.321	919.158	1.272
																	1126.51	1.272	1399.65	1.355	756.142	1.18			342.112	1.249	822.477	1.451	2172.47	1.425			866.201	1.297	776.25	1.498	1045.59	1.36
																	1732.4	1.49	1699.61	1.347	672.253	1.325			271.292	1.026	691.866	1.324	2687.72	1.179			934.764	1.251	523.281	1.5	1252.79	1.09
																	1020.49	1.285	1409.48	1.31	2497.23	1.309			260.566	1.153	835.219	1.377	1644.97	1.115			2116.22	1.154	1237.66	1.448	1090.1	1.488
																	1356.25	1.24	1296.32	1.363	1237.36	1.264			280.009	1.265	527.697	1.529	870.55	1.132			587.751	1.23	593.014	1.736	773.589	1.785
																	882.269	1.327	1621.63	1.504	1860.4	1.326			377.994	1.323	1191	1.461	2855	1.1			823.782	1.235	698.537	1.517	1556.74	1.209
																	768.673	1.3	1492.71	1.327	1388.98	1.315			315.79	1.144	1353.04	1.433	1642.28	1.025			483.69	1.217	1116.95	1.393	733.628	1.494
																	1268.47	1.114	1569.63	1.364	1691.03	1.342			288.375	1.212	890.428	1.262	1328.37	1.199			756.55	1.237	1460.74	1.608	1460.65	1.294
																	1569.54	1.247	922.944	1.318	1329.36	1.398			377.559	1.32	1337.5	1.456	1059.59	1.077			635.004	1.259	1279.26	1.51	514.848	1.265
																	1084.58	1.131	651.922	1.354	1228.72	1.487			680.73	1.306	649.433	1.296	1329.66	1.241			358.289	1.216	864.563	1.502	990.175	1.423
																	605.769	1.303	1968.15	1.219	1399.55	1.144			885.094	1.099	855.004	1.373	1504.8	1.201			583.889	1.216	369.449	1.341	573.824	1.684
																	1260.93	1.315	2650.09	0.973	1679.62	1.393			586.038	1.218	658.668	1.306	1495.55	1.277			2114.66	1.188	1023.46	1.453	416.658	1.828
																	1071.15	1.282	2151.88	1.419	1875.49	1.345			511.232	1.098	1015.04	1.371	841.161	1.156			790.918	1.164	1699.76	1.396	648.751	1.56
																	1225.93	1.334	2153.8	1.156	1519.28	1.247			582.635	1.119	781.11	1.261	1336.58	1.132			831.143	1.129	327.237	1.113	1614.98	1.186
																	1740.09	1.252	1474.49	1.238	956.637	1.077			556.058	1.262	742.224	1.265	1433.08	1.248			1371.21	1.162	453.05	1.304	1207.58	1.734
																	805.491	1.338	1701.7	1.23	870.148	1.186			553.115	1.223	1247.91	1.099	1657.42	1.198			759.383	1.121	3048.73	1.199	1241.17	1.537
																	1234.87	1.311	1196.81	1.661	1421.11	1.327			515.882	1.26	804.954	1.274	738.428	1.056			1208.1	1.189	1704.58	1.093	2132.86	1.484
																	1336.12	1.347	1424.37	1.644	1372.65	1.407			816.745	1.319	750.513	1.292	2533.5	1.165			1047.86	1.228	1653.79	1.384	1339.34	1.612
																	1090.32	1.408	1911.14	1.667	1644.39	1.427			278.441	1.231	593.349	1.344	1372.65	1.184			720.028	1.15	843.037	1.394	542.417	1.277
																	988.125	1.322	1171.71	1.506	1205.1	1.452			295.692	1.283	1180.52	1.239	698.766	1.241			1457.43	1.259	1623.6	1.365	2707.45	1.178
																	1216.15	1.321	686.269	1.594	997.341	1.355			406.366	1.392	1767.65	1.408	2523.37	1.166			777.59	1.3	1378.41	1.163	742.772	1.089
																	966.267	1.439	1156.46	1.637	2018.76	1.274			363.079	1.111	2096.59	1.202	2113.18	1.026			312.834	1.139	1074.64	1.156	771.286	1.104
																	699.909	1.269	1375.42	1.323	1907.12	1.261			663.97	1.249	1055.14	1.135	1240.14	1.214			664.559	1.322	1094.09	1.293	602.641	1.333
																	1093.3	1.447	2094.98	1.312	3019.44	1.094			468.891	1.219	1183.51	1.234	965.924	1.089			1668.66	1.199	1823.16	1.268	827.416	1.039
																	1010.54	1.294	3101.59	1.125	1779.66	1.13			655.931	1.279	2536.97	1.3	663.12	1.217			878.685	1.256	982.693	1.069	652.203	1.162
																	798.507	1.383	1174.83	1.219	1931.83	1.33			1057.48	1.185	847.525	1.381	516.784	1.158			629.382	1.246	1234.28	1.105	1159.63	1.121
																	900.943	1.37	1210.81	1.19	1829.32	1.172			602.189	1.375	1293.6	1.405	1285.43	1.174			1060.89	1.165	533.591	1.075	453.407	1.362
																	1308.54	1.251	2115.46	1.413	2917.51	1.039			768.102	1.308	1024.97	1.475	944.921	1.083			1344.54	1.218	665.66	1.013	807.29	1.31
																	849.674	1.415	1735.07	1.446	2107.4	1.08			368.758	1.274	926.318	1.317	1403.35	1.163			644.997	1.102	726.52	1.136	598.113	1.535
																	1230.92	1.345	983.761	1.364	2026.91	1.225			725.051	1.326	2100.97	1.381	2115.53	1.136			822.095	1.208	1123.43	1.159	655.727	1.115
																	1446.94	1.166	1468.52	1.471	1549.39	1.335			536.508	1.177	2017.05	1.202	1599.13	1.179			1376.54	1.122	907.1	1.216	237.787	1.172
																	1290.47	1.343	1277.66	1.621	2332.11	1.319			562.092	1.259	1363.79	1.12	1811.87	1.009			1565.87	1.14	377.559	1.24	696.696	1.343
																	944.153	1.324	1318.33	1.313	1933.2	1.073			324.07	1.162	1043.93	1.1	1483.15	1.159			608.659	1.205	690.483	1.145	661.94	1.297
																	1028.13	1.204	2978.12	1.483	1527.12	1.126			759.115	1.212	1126.22	1.315	1210.45	1.132			1472.03	1.196	1454.98	1.18	844.48	1.314
																	746.631	1.2	3116.95	1.525	1563.58	1.107			393.556	1.317	1359.53	1.223	1185.81	1.148			1008.88	1.176	1119.26	1.289	794.982	0.947
																	1038.71	1.268	1494.96	1.511	3161.7	1.109			425.374	1.202	2516.48	1.193	1627.72	1.268			775.841	1.19	1002.12	1.278	1012.9	1.224
																	827.877	1.255	3173.3	1.455	1132.45	1.285			410.806	1.287	1643.29	1.307	1148.15	1.025			637.089	1.324	1391.03	1.333	1138.72	1.451
																	1226.62	1.29	5799.14	1.31	879.964	1.224			281.461	1.24	670.118	1.056	1190.01	1.083			1923.07	1.115	647.156	1.188	292.638	1.747
																	864.972	1.435	1728.3	1.331	1057.08	1.081			582.046	1.139	1331.58	1.075	923.527	1.527			1539.48	1.238	964.224	1.08	763.048	1.557
																	841.692	1.491	2703.33	1.553	1473.8	1.025			871.455	1.216	1171.37	1.162	1073.13	1.318			575.46	1.409	837.087	1.206	1371.27	1.563
																	1692.1	1.378	3129.23	1.277	1298.85	0.993			696.583	1.217	1072.81	0.997	3481.63	1.226			500.557	1.414	2183.83	1.214	781.029	0.778
																	1404.99	1.355	3534.59	1.535	3075.99	1.22			717.935	1.292	473.417	1.266	1274.36	1.171			632.727	1.332	772.493	1.377	881.101	1.456
																	1663.19	1.589	1777.53	1.584	2183.4	1.131			331.585	1.276	811.299	1.078	1503.05	0.957			764.522	1.444	962.138	1.487	725.546	1.346
																	1891.25	1.571	1964.75	1.564	1446.71	1.187			1277.44	1.167	1304.5	1.22	1064.35	1.299			1456.92	1.326	1468.7	1.49	2534.32	1.472
																	810.752	1.49	1952.69	1.497	3233.92	1.135			715.347	1.203	1703.81	1.246	1324.43	1.055			641.502	1.182	820.692	1.598	993.6	1.277
																	1635.35	1.299	2397.18	1.226	1101.77	1.282			456.048	1.195	1492.5	1.16	2041.34	1.28			710.368	1.21	1519.77	1.37	1382.22	1.356
																	1396.51	1.255	2067.79	1.371	547.034	1.115			533.683	1.201	1148.62	1.255	1745.31	1.322			613.872	1.31	1118.53	1.084	1896.24	1.497
																	815.136	1.25	2690	1.445	882.318	1.261			562.161	1.196	924.909	1.218	864.896	1.164			923.14	1.287	1047.01	0.93	2140.6	1.412
																	1465.45	1.58	1995.52	1.311	2596.96	1.212			210.749	1.156	834.299	1.219	1064.7	1.249			622.584	1.264	816.72	1.754	757.569	1.371
																	569.301	1.331	1946.06	1.284	805.453	1.095			545.818	1.271	551.054	1.303	1648.99	1.232			815.724	1.307	1001.37	1.307	382.202	1.129
																	560.076	1.283	1844.58	1.089	664.346	1.129			338.979	1.09	1602.48	1.3	1148.13	1.267			344.601	1.351	708.634	1.39	1308.57	1.26
																	1504.84	1.41	3341.57	1.185	517.27	1.041			450.59	1.242	2735.06	1.19	1838.36	1.438			590.336	1.235	1076.33	1.421	1316.43	1.42
																	839.68	1.524	2621.64	1.052	409.359	1.039			353.676	1.261	2211.48	1.412	1114.48	1.339			557.077	1.245	1000.29	1.424	865.868	1.631
																	1306.8	1.548	852.227	0.964	1125.43	0.931			223.675	1.164	528.898	1.217	1541.22	1.246			546.914	1.19	744.355	1.335	962.291	1.726
																	820.23	1.38	2090.55	1.148	1092.86	1.034			120.967	1.074	785.383	1.354	889.933	1.297			487.26	1.263	571.187	1.303	619.117	1.675
																	1534.39	1.422	1931.42	1.263	341.806	1.09			158.466	1.177	1364.25	1.286	1479.68	1.31			950.421	1.217	584.995	1.211	618.444	1.607
																	997.136	1.243	1315.55	1.116	378.302	1.092			257.445	1.331	1365.89	1.344	1129.19	1.394			901.728	1.167	1660.79	1.226	906.177	1.443
																	3072.05	1.601	1618.12	1.386					668.928	1.333	950.011	1.381	1889.41	1.464			1139.15	1.125	1804.65	1.646	1893.04	1.472
																	1216.03	1.452	1770.73	1.079					286.054	1.204	1092.09	1.492	1199.46	1.369			681.463	1.307	549.171	0.963	1418.54	1.036
																	1898.09	1.286	1324.7	1.315					201.085	1.175	1379.35	1.349	387.079	1.474			671.389	1.104	349.005	1.091	1634.87	1.213
																	603.98	1.373	2336.74	1.093					236.774	1.388	1242.97	1.396	1044.94	1.172			1274.02	1.239	743.706	1.149	2022.09	1.293
																	518.394	1.311	1503.41	1.118					292.315	1.273	788.734	1.398	960.937	1.341			1045.63	1.238	432.037	1.202	1175.17	1.463
																	1441.33	1.324	2084.02	1.29					695.219	1.172	1225.44	1.513	551.693	1.261			1021.2	1.276	376.755	1.137	1088.04	1.488
																	687.194	1.434	1114.25	1.223					287.219	1.358	1674.24	1.366	765.223	1.177			1803.46	1.295	380.595	1.123	504.109	1.237
																	1198.38	1.356	2573.8	0.964					224.571	1.181	2307.18	1.168	1006.85	1.254			793.35	1.222	524.339	1.011	674.428	1.494
																	664.63	1.343	1506.6	1.422					281.132	1.259	788.248	1.136	1069.61	1.121			2056.76	1.251	733.21	1.108	527.492	0.932
																	1322.6	1.53	2515.27	1.283					321.48	1.278	1202.52	1.073	1523.74	1.213			1182.08	1.119	425.99	1.16	847.295	1.033
																	773.282	1.294	867.994	1.42					550.451	1.136	1135.21	1.158	1069.31	1.133			797.706	1.252	963.84	1.14	2285.62	0.908
																	814.132	1.405	1159.63	1.454					484.147	1.1	1639.27	1.282	2004.92	1.249			975.8	1.234	537.062	1.229	1052.6	1.106
																	1206.84	1.247	821.532	1.346					470.195	1.246	1306	1.274	1445.43	1.2			1518.72	1.189	382.746	1.101	707.865	1.274
																	1021.26	1.518	1766.04	1.504					1115.16	1.213	967.229	1.17	676.858	1.189			894.925	1.286	703.97	1.143	1086.31	1.133
																	1261.62	1.324	833.443	1.371					498.432	1.168	1304.85	1.19	417.348	1.316			1134.06	1.285	452.365	1.144	1003.75	1.182
																	737.18	1.242	1976.7	1.371					747.392	1.426	1002.1	1.182	477.173	1.508			531.888	1.279	602.436	1.162	939.369	1.335
																	797.604	1.221	2523.7	1.391					258.187	1.355	865.74	1.228	606.944	1.362			730.685	1.256	583.142	1.323	435.569	1.58
																	1053.14	1.525	1991.42	1.359					804.634	1.328	673.404	1.14	489.363	1.338			710.751	1.218	811.392	1.492	1222.34	1.506
																	1196.48	1.329	2405.17	1.255					575.062	1.21	941.722	1.151	736.544	1.262			411.103	1.242	617.728	1.556	1267.58	1.248
																	918.323	1.319	2433.54	1.317					598.061	1.191	568.202	1.1	1182.05	1.341			373.772	1.332	664.397	1.324	684.84	1.46
																	860.436	1.461	2717.9	1.113					551.167	1.21	1419.49	1.062	615.923	1.297			392.303	1.358	884.019	1.381	2010.91	1.283
																	1382.07	1.431	1295.57	1.065					611.874	1.191	1085.4	1.157	555.849	1.192			823.526	1.318	285.66	1.377	1055.08	1.052
																	1388.03	1.36	1487.2	1.196					421.939	1.376	836.268	1.085	532.712	1.11			764.573	1.376	210.074	1.284	922.479	0.934
																	448.551	1.423	1148.05	1.129					511.36	1.423	925.78	1.028	1104.36	1.226			586.781	1.207	994.278	1.244	862.9	0.951
																	729.697	1.297	939.42	1.155					312.551	1.163	503.864	0.964	1373.58	1.16			948.253	1.191	636.103	1.211
																	987.802	1.496	1385.08	1.016					600.909	1.319	701.1	1.066	858.449	1.01			911.232	1.471	1426.25	1.335
																	633.011	1.255	1547.26	1.297					476.796	1.197	453.867	1.179					691.696	1.314	2094.72	1.439
																	1035.11	1.332	2400.05	1.443					352.385	1.455	597.719	1.112					810.019	1.232	727.13	1.283
																	818.534	1.28	1045.9	1.35					333.56	1.347	947.075	1.158					1187.79	1.284	907.827	1.473
																	1112.27	1.43	1964.31	1.463					1006.14	1.237	999.95	1.173					1333.6	1.22	540.064	1.258
																	1214.8	1.4	2023.63	1.204					393.165	1.305	1344.9	1.097					2076.01	1.18	430.475	1.206
																	1864.19	1.279	1070.54	1.034					711.115	1.366	1524.74	1.13					856.146	1.193	266.808	1.133
																	604.253	1.435	1617.79	1.097					392.039	1.492	1453.03	1.209					1027.56	1.266	1153.84	1.357
																	632.117	1.397	1521.05	1.349					948.659	1.242	2340.47	1.076					1338.96	1.288	1215.02	1.263
																	1012.61	1.377	2976.38	1.335					582.123	1.325	1586.3	1.146					1706.24	1.206	457.241	1.264
																	748.788	1.308	1906.23	0.992					936.499	1.291	1110.99	1.24					1057.92	1.211	853.171	1.484
																	959.092	1.34	2874.14	0.964					516.754	1.296	607.072	1.219					1031.39	1.326	622.007	1.402
																	757.321	1.576	1904.97	1.007					355.299	1.276	1146.46	1.135					735.054	1.199	1016.29	1.453
																	953.916	1.462	689.624	1.086					498.44	1.199	1906.84	0.968					1000.91	1.293	559.507	1.312
																	666.01	1.332	1332.1	1.236					342.075	1.341	1247.22	1.29					840.029	1.348	158.157	1.328
																	1583.51	1.326	879.018	0.918					313.592	1.211	813.934	1.333					1215.5	1.338	327.398	1.326
																	664.55	1.302	1190.02	1.204					718.038	1.17	797.765	1.326					811.043	1.341	827.841	1.171
																			901.103	1.21					692.234	1.272	1092.8	1.301					1267.62	1.302	397.44	1.243
																			937.977	1.435					848.418	1.111	1055.03	1.454					309.554	1.426	799.923	1.285
																			1115.07	0.919					554.493	1.187	827.416	1.539					275.095	1.276	170.283	1.231
																			1146.08	1.242					560.214	1.28	875.052	1.375					700.92	1.437	577.638	1.264
																			1110.58	1.236					634.834	1.226	1208.76	1.627					277.226	1.462	567.618	1.236
																			769.109	1.264					252.714	1.226	901.275	1.494					570.105	1.226	454.769	1.419
																			1043.48	1.206					526.49	1.211	828.516	1.505					670.731	1.26	526.95	1.52
																			1008.74	1.222					503.71	1.191							1075.91	1.132	394.215	1.439
																			782.208	1.323					562.802	1.289							563.358	1.25	169.357	1.401
																			1158.2	1.187													740.1	1.237
																			1170.63	1.027													1441.48	1.25
																			1664.67	1.136													1112.34	1.245
																			1334.81	1.054													875.75	1.304
																			948.272	1.066													762.025	1.153
																			798.746	1.218													1067.11	1.281
																			1297.95	1.133													499.228	1.355
																			969.267	1.217													574.96	1.23
																			987.264	1.178													393.265	1.126
																			854.21	1.074													400.2	1.298
																			986.075	1.23													568.103	1.198
																			1025.67	1.221													1571.17	1.167
																			834.094	1.219													1249.16	1.151
																			962.381	1.31													336.721	1.18
																			786.944	1.158													319.393	1.214
																			687.872	1.304													353.522	1.333
																			808.945	1.046													900.326	1.332
																																	197.217	1.099

[truncated: 12 more sheets: Fig S7, Fig S8, Fig S9, Fig S10, Fig S11, Fig S12, Fig S13, Fig S14, Fig S15, Fig S17, Fig S19, Stats(p values)]
